# Supplementary material for: A suberized exodermis is required for tomato drought tolerance
Source: Nat Plants. 2024 Jan 2;10(1):118–30. doi: 10.1038/s41477-023-01567-x (PMC10808073; doi:10.1038/s41477-023-01567-x)
Supplement: Supplementary file 3 — Supplementary Tables 1–6. [file 41477_2023_1567_MOESM3_ESM.xlsx]

## Sheet: SUMMARY
TABLE OF CONTENTS FOR SUPPLEMENTAL TABLES
Worksheet	Content
S1	Table S1: Genes contained in the Royal Blue module identified in WGCNA analysis.
S2	Table S2: Tomato root protoplasting-induced genes.
S3	Table S3: Genes activated in the mature exodermal developmental trajectory in the single cell transcriptome data.
S4	Table S4: CRISPR design and mutant description.
S5	Table S5: Oligo sequences used in this study.
S6	Table S6: individual P-values for all statistical analyses in this study.

## Sheet: S1
Table S1. Genes contained in the Royal Blue module identified in WGCNA analysis. Last column indicates if this genes was also found to be upregulated in the DCRi line in Lashbrooke et al. (2016)
Genes of the ROYALBLUE module
	GeneID	Annot	Lashbrooke_DCRi
1	Solyc01g006620.3.1	C2 calcium/lipid-binding and GRAM domain protein (AHRD V3.3 *** A0A072ULK6_MEDTR)	Present
2	Solyc01g010750.3.1	Hop-interacting protein THI113 (AHRD V3.3 *** G8Z279_SOLLC)
3	Solyc01g057210.3.1	pyruvate dehydrogenase kinase (AHRD V3.3 *** AT3G06483.1)
4	Solyc01g058260.3.1	Poly(A) polymerase
5	Solyc01g060260.3.1	Glycine-rich protein family (AHRD V3.3 *-* AT5G49350.2)
6	Solyc01g080480.3.1	Endonuclease/exonuclease/phosphatase family protein (AHRD V3.3 *** B9HM94_POPTR)	Present
7	Solyc01g080970.3.1	Methyltransferase (AHRD V3.3 *** Q9LRL5_ARATH)
8	Solyc01g087260.3.1	carotenoid cleavage dioxygenase 1B
9	Solyc01g087280.1.1	Pectin lyase-like superfamily protein (AHRD V3.3 *** AT3G07970.1)
10	Solyc01g087620.3.1	ubiquitin-like protein 5 (AHRD V3.3 *** AT5G42300.1)
11	Solyc01g089900.3.1	Mannosyltransferase (AHRD V3.3 *-* K4AYT1_SOLLC)
12	Solyc01g090790.3.1	bHLH transcription factor
13	Solyc01g094700.3.1	Glycerol-3-phosphate acyltransferase (AHRD V3.3 *** G7LBQ7_MEDTR)
14	Solyc01g094750.3.1	Cytochrome P450 family protein (AHRD V3.3 *** B9I8K8_POPTR)
15	Solyc01g094970.3.1	Pectin lyase-like superfamily protein (AHRD V3.3 *** AT3G61490.4)
16	Solyc01g094990.2.1	LOW QUALITY:transferring glycosyl group transferase (DUF604) (AHRD V3.3 *** AT5G41460.1)
17	Solyc01g095530.2.1	LOW QUALITY:cytoplasmic tRNA 2-thiolation protein (AHRD V3.3 *** AT3G55570.1)
18	Solyc01g096320.3.1	Homeobox-leucine zipper protein (AHRD V3.3 *** M4W1Z7_TOBAC)
19	Solyc01g099160.3.1	Lipoxygenase (AHRD V1 **** Q9FT17_SOLLC); contains Interpro domain(s) IPR001246 Lipoxygenase, plant
20	Solyc01g100750.2.1	LOW QUALITY:plant/protein (Protein of unknown function
21	Solyc01g100760.2.1	plant/protein (Protein of unknown function
22	Solyc01g100770.2.1	LOW QUALITY:plant/protein (Protein of unknown function
23	Solyc01g103060.3.1	Lipid transfer protein (AHRD V3.3 *** A0A072UG85_MEDTR)
24	Solyc01g105660.3.1	2-oxoglutarate and Fe(II)-dependent oxygenase superfamily protein
25	Solyc01g105750.1.1	LOW QUALITY:Leguminosin group485 secreted peptide (AHRD V3.3 *** A0A072UVS4_MEDTR)
26	Solyc01g105770.2.1	LOW QUALITY:Leguminosin group485 secreted peptide (AHRD V3.3 *** A0A072UVS4_MEDTR)	Present
27	Solyc01g106920.3.1	Nucleobase-ascorbate transporter-like protein (AHRD V3.3 *** G7LFG1_MEDTR)	Present
28	Solyc01g108070.3.1	Class I glutamine amidotransferase-like superfamily protein isoform 1 (AHRD V3.3 *** A0A061E0X3_THECC)
29	Solyc01g108280.3.1	Protein kinase superfamily protein (AHRD V3.3 *** AT4G33950.1)
30	Solyc01g111570.3.1	Kinase family protein (AHRD V3.3 *** B9H1A0_POPTR)
31	Solyc02g014730.3.1	Cytochrome P450 (AHRD V3.3 *** A0A103YA00_CYNCS)	Present
32	Solyc02g062390.3.1	Dehydrin (AHRD V3.3 *** E7BXD9_JATCU)	Present
33	Solyc02g068400.3.1	Pectin lyase-like superfamily protein (AHRD V3.3 *** AT4G20050.5)	Present
34	Solyc02g077630.3.1	Receptor-like protein kinase HSL1 (AHRD V3.3 *** HSL1_ARATH)
35	Solyc02g078250.3.1	CASP-like protein (AHRD V3.3 *** K4B950_SOLLC)
36	Solyc02g079280.3.1	MYB transcription factor (AHRD V3.3 *** A0A0U3IU11_MESCR)	Present
37	Solyc02g082920.3.1	acidic extracellular 26 kD chitinase
38	Solyc02g085170.3.1	Sugar facilitator protein 10
39	Solyc02g085180.4.1	alpha/beta fold family protein	Present
40	Solyc02g089150.3.1	PI-PLC X domain-containing protein (AHRD V3.3 *** A0A0B2PWM6_GLYSO)
41	Solyc02g089690.3.1	Trichome birefringence-like 19 (AHRD V3.3 *** A0A061EH35_THECC)
42	Solyc02g092130.2.1	Transmembrane protein
43	Solyc02g093050.3.1	WRKY transcription factor 8	Present
44	Solyc02g093650.3.1	Early nodulin-like protein (AHRD V3.3 *** A0A072U7R7_MEDTR)
45	Solyc03g005210.3.1	Alpha-amylase inhibitor	Present
46	Solyc03g005320.3.1	3-ketoacyl-CoA synthase (AHRD V3.3 *** M1A6B6_SOLTU)
47	Solyc03g006100.3.1	Receptor-kinase
48	Solyc03g007240.3.1	spermine synthase	Present
49	Solyc03g043860.2.1	NUDIX hydrolase (AHRD V3.3 *** A0A118K334_CYNCS)
50	Solyc03g059050.2.1	LOW QUALITY:NADH-ubiquinone oxidoreductase chain 3 (AHRD V3.3 --* NU3M_PINSY)
51	Solyc03g082550.3.1	Homeobox leucine zipper (AHRD V3.3 *-* J7FWS7_ROSRU)	Present
52	Solyc03g094120.3.1	Glycosyltransferase (AHRD V3.3 *** A0A164WZ41_DAUCA)
53	Solyc03g096350.3.1	Myb family transcription factor family protein (AHRD V3.3 *** B9HT09_POPTR)
54	Solyc03g096670.3.1	Protein phosphatase 2C (AHRD V3.3 *** Q8RVG0_TOBAC)
55	Solyc03g097170.3.1	Cinnamoyl-CoA reductase	Present
56	Solyc03g097390.3.1	Acyl-[acyl-carrier-protein] hydrolase (AHRD V3.3 *** K4BJF6_SOLLC)	Present
57	Solyc03g097500.3.1	Feruloyl transferase (AHRD V3.3 *** D5FPG8_SOLTU)	Present
58	Solyc03g115960.3.1	GDSL esterase/lipase (AHRD V3.3 *** A0A0B2P2I1_GLYSO)	Present
59	Solyc03g115970.2.1	Protein yippee-like (AHRD V3.3 *** K4C9V4_SOLLC)	Present
60	Solyc03g116570.3.1	Thiol-disulfide oxidoreductase DCC (AHRD V3.3 *** A0A0K9PRB5_ZOSMR)
61	Solyc03g117720.3.1	AP2-like ethylene-responsive transcription factor family (AHRD V3.3 *** A0A151UF47_CAJCA)
62	Solyc04g007810.1.1	LOW QUALITY:Leguminosin group485 secreted peptide (AHRD V3.3 *** I3S1U4_MEDTR)	Present
63	Solyc04g008615.1.1	MATH domain and coiled-coil domain-containing protein At3g44800 (AHRD V3.3 --* MCC14_ARATH)
64	Solyc04g011600.3.1	Glycerol-3-phosphate acyltransferase (AHRD V3.3 *** G7KGS4_MEDTR)	Present
65	Solyc04g011940.2.1	Cytochrome P450 family protein (AHRD V3.3 *** B9NGF5_POPTR)
66	Solyc04g014280.1.1	LOW QUALITY:hydroxyproline-rich glycoprotein family protein (AHRD V3.3 *** AT5G09520.1)
67	Solyc04g014290.1.1	LOW QUALITY:Leguminosin group485 secreted peptide (AHRD V3.3 *** A0A072V4P7_MEDTR)	Present
68	Solyc04g014320.1.1	LOW QUALITY:Leguminosin group485 secreted peptide (AHRD V3.3 *** G7KAG0_MEDTR)
69	Solyc04g014330.1.1	LOW QUALITY:Leguminosin group485 secreted peptide (AHRD V3.3 *** G7KAF8_MEDTR)	Present
70	Solyc04g014370.3.1	Very-long-chain (3R)-3-hydroxyacyl-CoA dehydratase (AHRD V3.3 *** K4BPU1_SOLLC)	Present
71	Solyc04g016330.3.1	Glycerol-3-phosphate dehydrogenase [NAD(+)] (AHRD V3.3 *** K4BQD3_SOLLC)
72	Solyc04g026270.3.1	S3 self-incompatibility locus-linked pollen 3.15 protein (AHRD V3.3 *-* Q7XAE6_PETIN)
73	Solyc04g054150.1.1	Nuclear transcription factor Y protein (AHRD V3.3 *** G7LB97_MEDTR)
74	Solyc04g056310.3.1	Myb transcription factor (AHRD V3.3 *-* A0A072V9U0_MEDTR)	Present
75	Solyc04g071340.4.1	fructose-1,6-bisphosphatase, cytosolic
76	Solyc04g071770.3.1	Ethylene-responsive transcription factor (AHRD V3.3 *** W9RA19_9ROSA)
77	Solyc04g073950.1.1	VQ motif-containing family protein (AHRD V3.3 *** B9H742_POPTR)
78	Solyc04g077990.3.1	LOB domain-containing protein
79	Solyc04g080530.3.1	Pectinesterase (AHRD V3.3 *** K4BVD2_SOLLC)	Present
80	Solyc04g080750.3.1	TRAM
81	Solyc04g081290.3.1	Cytokinin riboside 5'-monophosphate phosphoribohydrolase (AHRD V3.3 *** K4BVK8_SOLLC)
82	Solyc05g006310.2.1	Zinc finger protein
83	Solyc05g008310.3.1	Serine/threonine-protein kinase (AHRD V3.3 *** M1D081_SOLTU)
84	Solyc05g008390.3.1	RING/FYVE/PHD zinc finger superfamily protein (AHRD V3.3 *** A0A061EGA0_THECC)
85	Solyc05g009550.3.1	Regulator of Vps4 activity in the MVB pathway protein
86	Solyc05g009970.3.1	Glycerol kinase (AHRD V3.3 *** A0A0B0MNH3_GOSAR)
87	Solyc05g010030.3.1	MIZU-KUSSEI-like protein (Protein of unknown function
88	Solyc05g015390.3.1	Rubber elongation factor protein (AHRD V3.3 *** A0A072TUR8_MEDTR)
89	Solyc05g016690.3.1	Nudix hydrolase (AHRD V3.3 *** A0A061GGI6_THECC)
90	Solyc05g046180.1.1	LOW QUALITY:Alcohol dehydrogenase 2 (AHRD V3.3 --* ADH2_SOLLC)	Present
91	Solyc05g046190.1.1	LOW QUALITY:1-phosphatidylinositol-4-phosphate 5-kinase 3 (AHRD V3.3 --* AT2G26420.3)	Present
92	Solyc05g046290.3.1	Xyloglucan endotransglucosylase/hydrolase (AHRD V3.3 *** K4C0W2_SOLLC)	Present
93	Solyc05g052340.3.1	Laccase (AHRD V3.3 *** K4C1R5_SOLLC)
94	Solyc05g052360.2.1	Laccase (AHRD V3.3 *-* M1CLA2_SOLTU)	Present
95	Solyc05g052370.3.1	Laccase (AHRD V3.3 *** M1CL08_SOLTU)	Present
96	Solyc05g054890.3.1	ABC transporter family protein (AHRD V3.3 *** B9HTY6_POPTR)	Present
97	Solyc05g055940.3.1	Myb-like transcription factor family protein (AHRD V3.3 *** G7KXD8_MEDTR)
98	Solyc05g056450.3.1	Eukaryotic aspartyl protease family protein (AHRD V3.3 *** AT2G03200.1)	Present
99	Solyc06g007340.3.1	Gamma interferon inducible lysosomal thiol reductase (AHRD V3.3 *** G7J0S1_MEDTR)
100	Solyc06g008020.3.1	HIT zinc finger protein (AHRD V3.3 *** A0A072VLZ0_MEDTR)
101	Solyc06g009020.2.1	Glutathione S-transferase (AHRD V3.3 *** A5YWI8_SOLCO)
102	Solyc06g050440.3.1	Peroxidase (AHRD V3.3 *** K4C5I8_SOLLC)
103	Solyc06g050530.3.1	Laccase (AHRD V3.3 *** I1M7Q3_SOYBN)	Present
104	Solyc06g054030.2.1	LOW QUALITY:Protease inhibitor/seed storage/lipid transfer family protein (AHRD V3.3 *** B9NBN8_POPTR)
105	Solyc06g054060.1.1	LOW QUALITY:Lipid transfer protein (AHRD V3.3 *** Q5MJA5_CAPAN)
106	Solyc06g059840.3.1	branched chain alpha-keto acid dehydrogenase E1-alpha subunit
107	Solyc06g065655.1.1	Drug resistance transporter-like ABC domain protein (AHRD V3.3 *-* G7JU55_MEDTR)
108	Solyc06g065670.3.1	Pleiotropic drug resistance ABC transporter (AHRD V3.3 *** W0TUG3_ACAMN)
109	Solyc06g073180.3.1	CONSTANS interacting protein 1
110	Solyc06g074390.3.1	Fatty acyl-CoA reductase (AHRD V3.3 *** K4C9F7_SOLLC)	Present
111	Solyc06g074815.1.1	Cytochrome P450 71B35 (AHRD V3.3 --* C71BW_ARATH)
112	Solyc06g074940.3.1	ABC transporter family protein (AHRD V3.3 *** AT5G60790.1)
113	Solyc06g082440.1.1	Non-specific serine/threonine protein kinase (AHRD V3.3 *** K4CAA3_SOLLC)	Present
114	Solyc07g007800.3.1	ADIPOR-like receptor (AHRD V3.3 *** W9SGZ8_9ROSA)
115	Solyc07g008360.2.1	ribosomal protein L30/L7 family protein
116	Solyc07g017980.1.1	LOW QUALITY:Leguminosin group485 secreted peptide (AHRD V3.3 *** I3S1U4_MEDTR)	Present
117	Solyc07g047850.3.1	Chlorophyll a-b binding protein	Present
118	Solyc07g048070.3.1	Auxin induced-like protein (AHRD V3.3 *** A0A0K9NX81_ZOSMR)	Present
119	Solyc07g054840.3.1	R2R3MYB transcription factor 41
120	Solyc07g056320.3.1	Glycerol-3-phosphate acyltransferase (AHRD V3.3 *** G7K3C7_MEDTR)
121	Solyc07g056500.3.1	glutathione S-transferase T5
122	Solyc07g061790.3.1	SOUL heme-binding family protein (AHRD V3.3 *** AT1G17100.1)
123	Solyc07g062500.3.1	Cytochrome P450 (AHRD V3.3 *** A0A124SAX2_CYNCS)
124	Solyc07g064010.3.1	Formin-like protein (AHRD V3.3 *** K4CH84_SOLLC)
125	Solyc07g065810.2.1	LOW QUALITY:RING/U-box superfamily protein (AHRD V3.3 *** AT5G55970.2)
126	Solyc07g066360.1.1	LOW QUALITY:Leguminosin group485 secreted peptide (AHRD V3.3 -** G7JV71_MEDTR)	Present
127	Solyc08g008610.3.1	Alpha/beta-Hydrolases superfamily protein (AHRD V3.3 *** A0A061G3V4_THECC)	Present
128	Solyc08g067260.3.1	3-ketoacyl-CoA synthase (AHRD V3.3 *** A0A0V0IHH6_SOLCH)
129	Solyc08g068280.1.1	Tyramine N-feruloyltransferase 4/11
130	Solyc08g076880.3.1	Nodulin26-like intrinsic protein 31 (AHRD V3.3 --* K4C978_SOLLC)
131	Solyc08g078030.3.1	Transferase	Present
132	Solyc08g078510.3.1	GRAM domain protein/ABA-responsive-like protein (AHRD V3.3 *** G7KW78_MEDTR)
133	Solyc08g078550.1.1	Metalloendoproteinase 1
134	Solyc08g079160.3.1	Vacuolar-processing enzyme (AHRD V3.3 *** VPE_SOYBN)
135	Solyc08g083090.2.1	DUF538 family protein (Protein of unknown function	Present
136	Solyc09g010510.3.1	NAD(P)-binding Rossmann-fold superfamily protein (AHRD V3.3 *-* AT2G37540.2)
137	Solyc09g061310.3.1	PPPDE putative thiol peptidase family protein (AHRD V3.3 *** AT3G07090.2)
138	Solyc09g065410.3.1	Lipid transfer protein (AHRD V3.3 *** B7FGM2_MEDTR)
139	Solyc09g065420.3.1	Lipid transfer protein (AHRD V3.3 *** G7K520_MEDTR)	Present
140	Solyc09g065430.3.1	Lipid transfer protein (AHRD V3.3 *** G7K520_MEDTR)	Present
141	Solyc09g065440.3.1	Protease inhibitor/seed storage/lipid transfer family protein (AHRD V3.3 *-* B9NBN8_POPTR)	Present
142	Solyc09g065755.1.1	Histone H2A (AHRD V3.3 *** A0A0V0HFX8_SOLCH)
143	Solyc09g074250.3.1	Protein kinase family protein (AHRD V3.3 *** AT5G35960.1)
144	Solyc09g074660.3.1	Spermatogenesis-associated 20 (AHRD V3.3 *** A0A0B0PFF5_GOSAR)
145	Solyc09g082270.3.1	Lipid transfer protein (AHRD V3.3 *** G7K520_MEDTR)	Present
146	Solyc09g082280.3.1	Lipid transfer protein (AHRD V3.3 *** Q5MJA5_CAPAN)
147	Solyc09g082290.3.1	Protease inhibitor/seed storage/lipid transfer family protein (AHRD V3.3 *** B9NBN8_POPTR)	Present
148	Solyc09g082300.3.1	Protease inhibitor/seed storage/lipid transfer family protein (AHRD V3.3 *** B9NBN8_POPTR)	Present
149	Solyc09g083050.3.1	3-ketoacyl-CoA synthase (AHRD V3.3 *** M1A6B6_SOLTU)	Present
150	Solyc09g092480.1.1	Glycosyltransferase (AHRD V3.3 *** K4CWS4_SOLLC)
151	Solyc09g097930.3.1	dCTP pyrophosphatase 1 (AHRD V3.3 *** A0A0B0PZH5_GOSAR)
152	Solyc10g008700.2.1	R2R3MYB transcription factor 49
153	Solyc10g008960.1.1	Kinase family protein (AHRD V3.3 *** U5FVU7_POPTR)	Present
154	Solyc10g009240.3.1	3-ketoacyl-CoA synthase (AHRD V3.3 *** B9GRP8_POPTR)	Present
155	Solyc10g037890.2.1	ELMO domain-containing protein A (AHRD V3.3 *-* M7YWT9_TRIUA)
156	Solyc10g078410.2.1	F-box family protein (AHRD V3.3 *** AT2G32560.1)
157	Solyc10g078420.2.1	transmembrane protein (AHRD V3.3 *** AT5G09225.1)
158	Solyc10g081370.2.1	small nuclear ribonucleoprotein F (AHRD V3.3 *** AT4G30220.1)
159	Solyc10g083690.3.1	Cytochrome P450 (AHRD V3.3 *** Q8H0I7_PETHY)
160	Solyc10g084370.2.1	MYB transcription factor (AHRD V3.3 *** B5TV64_CAMSI)
161	Solyc10g084400.2.1	Glutathione S-transferase family protein (AHRD V3.3 *** AT5G02790.1)	Present
162	Solyc10g085360.2.1	Cell-wall invertase (AHRD V3.3 *** Q8LRN9_SOLLC)
163	Solyc10g086730.2.1	Fructose-1
164	Solyc11g007670.2.1	Myotubularin-related protein 2 (AHRD V3.3 *** A0A0B2NUW1_GLYSO)
165	Solyc11g010300.2.1	GTP cyclohydrolase II/3
166	Solyc11g011110.2.1	GDSL esterase/lipase (AHRD V3.3 *** W9S179_9ROSA)	Present
167	Solyc11g011340.2.1	cultivar Rio Grande ELI3
168	Solyc11g011790.2.1	Importin-5 (AHRD V3.3 *-* A0A0B2PAL2_GLYSO)
169	Solyc11g012170.1.1	LOW QUALITY:Pollen Ole e 1 allergen and extensin family protein
170	Solyc11g012850.2.1	Chlorophyllide a oxygenase (AHRD V3.3 *** W9SD87_9ROSA)
171	Solyc11g013100.2.1	Glycine-rich protein (AHRD V3.3 *** R4L3H8_CANWI)
172	Solyc11g067180.2.1	Fatty acyl-CoA reductase (AHRD V3.3 *** K4D9X5_SOLLC)	Present
173	Solyc11g067190.2.1	Fatty acyl-CoA reductase (AHRD V3.3 *** K4D9X6_SOLLC)	Present
174	Solyc11g071800.2.1	Strictosidine synthase
175	Solyc12g006050.2.1	Major facilitator superfamily protein (AHRD V3.3 *** AT3G21670.1)
176	Solyc12g009680.2.1	ADIPOR-like receptor (AHRD V3.3 *** W9SGZ8_9ROSA)
177	Solyc12g019230.2.1	Pectin lyase-like superfamily protein (AHRD V3.3 *** AT3G59850.2)	Present
178	Solyc12g021310.2.1	WD40 repeat-containing protein (AHRD V3.3 *-* A0A103YG45_CYNCS)
179	Solyc12g087870.2.1	Purine permease-like protein (AHRD V3.3 *** G7J4H5_MEDTR)
180	Solyc12g089350.2.1	GDSL esterase/lipase (AHRD V3.3 *** A0A0B2SN40_GLYSO)	Present

## Sheet: S2
Table S2: Tomato root protoplasting-induced genes.
Differentially expressed genes in protoplasting samples compared to non-protoplasted
DEGs obtained (adj.P val < 0.05 & logFC >2)
Gene_ID	logFC	AveExpr	t	P.Value	adj.P.Val
Solyc12g056290.2.1	5.71978	7.15614	24.9599	1.02146e-09	1.80165e-05
Solyc02g078100.3.1	2.82296	8.83965	14.8583	1.04639e-07	0.000271642
Solyc11g073075.1.1	5.82113	4.10143	14.6188	1.2072e-07	0.000271642
Solyc07g008420.3.1	3.31108	5.53534	14.1062	1.65155e-07	0.000271642
Solyc06g068460.3.1	3.4247	5.52953	13.82	1.97635e-07	0.000271642
Solyc06g082160.5.1	3.70891	6.01678	13.5188	2.39637e-07	0.000271642
Solyc07g055990.3.1	2.66721	7.92926	13.2951	2.77217e-07	0.000271642
Solyc01g091100.2.1	2.64065	7.29878	12.9161	3.56667e-07	0.000302448
Solyc03g116890.3.1	3.6678	4.15143	12.8111	3.82906e-07	0.000302448
Solyc07g006900.2.1	2.73735	6.50314	12.7329	4.0384e-07	0.000302448
Solyc06g076300.3.1	3.45098	4.60025	12.6075	4.40073e-07	0.000302484
Solyc02g064830.4.1	5.87546	2.91818	12.4457	4.92267e-07	0.000302484
Solyc10g086280.2.1	4.44592	5.74992	12.3261	5.35248e-07	0.000306751
Solyc03g083080.1.1	3.65774	6.66366	12.3158	5.39136e-07	0.000306751
Solyc08g079090.4.1	2.19373	8.65408	12.0341	6.58579e-07	0.000341648
Solyc12g042930.2.1	3.16464	5.45325	11.8937	7.28801e-07	0.000353554
Solyc11g069280.2.1	3.35954	7.49422	11.8016	7.7936e-07	0.000353554
Solyc08g005050.4.1	2.60381	5.69172	11.5212	9.58622e-07	0.000385472
Solyc08g083050.1.1	4.12068	3.92234	11.2908	1.14015e-06	0.000415731
Solyc03g114890.4.1	2.4385	6.13642	11.2585	1.16858e-06	0.000415731
Solyc03g116580.4.1	3.43535	6.58171	11.2559	1.17084e-06	0.000415731
Solyc09g075820.3.1	2.4288	5.11594	11.2473	1.17851e-06	0.000415731
Solyc09g161660.1.1	3.90467	5.06802	11.1792	1.24152e-06	0.000429372
Solyc08g082110.5.1	2.72072	4.86669	11.1009	1.31855e-06	0.000437495
Solyc08g076620.1.1	2.96252	5.17145	11.0542	1.36696e-06	0.000437495
Solyc10g050970.1.1	9.8484	1.33064	11.0335	1.38903e-06	0.000437495
Solyc04g008100.3.1	3.46807	4.48767	10.8914	1.55172e-06	0.000473148
Solyc03g034400.3.1	2.74411	4.28916	10.888	1.55588e-06	0.000473148
Solyc08g076640.1.1	3.10769	4.64218	10.8577	1.59329e-06	0.000476313
Solyc10g007110.3.1	2.37432	6.17712	10.6362	1.89931e-06	0.000503764
Solyc09g011870.3.1	3.98967	4.36691	10.6138	1.93373e-06	0.000503764
Solyc01g079960.2.1	2.00485	6.81821	10.402	2.29504e-06	0.000548295
Solyc01g108170.3.1	2.64652	6.30905	10.338	2.41838e-06	0.000548645
Solyc11g063573.1.1	3.9283	3.31585	10.334	2.42626e-06	0.000548645
Solyc04g074780.5.1	3.27862	3.51211	10.2732	2.55068e-06	0.000569479
Solyc02g087540.3.1	5.32305	3.87477	10.216	2.67415e-06	0.000578904
Solyc04g076350.1.1	2.39019	5.12499	10.1629	2.7946e-06	0.000578904
Solyc11g017470.2.1	2.77671	5.94776	10.1399	2.84875e-06	0.000578904
Solyc04g025530.3.1	6.70215	2.21694	10.0966	2.95368e-06	0.000578904
Solyc05g015300.5.1	2.38696	9.74727	10.0927	2.96332e-06	0.000578904
Solyc06g066370.5.1	2.42773	6.15847	10.0849	2.98269e-06	0.000578904
Solyc08g067390.4.1	2.11123	5.61865	10.0613	3.04218e-06	0.000578904
Solyc02g080890.3.1	2.24816	5.97173	10.025	3.1366e-06	0.000578904
Solyc03g083710.1.1	3.07788	5.60982	9.99174	3.22577e-06	0.000578904
Solyc03g111300.1.1	8.97309	1.8396	9.93966	3.37108e-06	0.000578904
Solyc08g059710.4.1	5.68508	3.1405	9.93123	3.39528e-06	0.000578904
Solyc04g009440.3.1	3.57214	5.8111	9.85647	3.61839e-06	0.000590936
Solyc06g073050.2.1	2.0838	5.45561	9.77397	3.88351e-06	0.000600853
Solyc03g122340.3.1	4.19057	4.33927	9.68002	4.21172e-06	0.000608904
Solyc04g082270.3.1	2.53634	5.60557	9.62246	4.42782e-06	0.00060943
Solyc07g056170.4.1	2.65306	4.96727	9.60918	4.47939e-06	0.00060943
Solyc00g500259.1.1	6.4734	5.04664	9.6088	4.48087e-06	0.00060943
Solyc08g078850.3.1	2.52818	5.36712	9.5737	4.62045e-06	0.000617024
Solyc03g083840.3.1	2.85289	5.38041	9.56575	4.6527e-06	0.000617024
Solyc02g090640.5.1	2.15338	5.13271	9.53024	4.79989e-06	0.000621875
Solyc00g500238.1.1	4.58635	4.62982	9.39704	5.39948e-06	0.000652301
Solyc00g500340.1.1	4.58635	4.62982	9.39704	5.39948e-06	0.000652301
Solyc07g055010.3.1	3.28957	4.8413	9.36251	5.56804e-06	0.000659121
Solyc01g091670.3.1	2.12225	4.40898	9.34705	5.64534e-06	0.000663817
Solyc09g075750.1.1	2.3639	3.94263	9.31227	5.8237e-06	0.000675779
Solyc12g005370.2.1	2.32458	7.4872	9.30221	5.87639e-06	0.000676406
Solyc03g120050.3.1	2.23737	5.43613	9.29308	5.92473e-06	0.000676406
Solyc07g009260.3.1	2.11741	8.85159	9.28227	5.9825e-06	0.000676406
Solyc01g095150.3.1	2.22406	9.26537	9.25539	6.12881e-06	0.000679874
Solyc02g068460.1.1	2.95252	4.54532	9.21699	6.34475e-06	0.000699429
Solyc02g079440.3.1	2.49061	5.2669	9.19765	6.45661e-06	0.000700729
Solyc02g089050.5.1	2.4272	4.75928	9.16759	6.63488e-06	0.00070448
Solyc12g099450.3.1	2.01348	5.08228	9.15666	6.70102e-06	0.00070448
Solyc04g076860.3.1	2.21425	5.72526	9.14371	6.78038e-06	0.000707208
Solyc02g089170.5.1	3.83981	3.5334	9.13296	6.84699e-06	0.000707208
Solyc06g053930.3.1	2.9829	3.18786	9.08036	7.18353e-06	0.000718957
Solyc02g091985.1.1	4.02368	3.43248	9.07328	7.23017e-06	0.000718957
Solyc02g065740.3.1	3.57684	4.83978	9.06945	7.2556e-06	0.000718957
Solyc08g081230.1.1	4.59616	3.63248	9.04502	7.4198e-06	0.000723041
Solyc01g105630.5.1	2.68919	4.07773	9.01081	7.65675e-06	0.000729999
Solyc01g091660.3.1	2.29789	6.85879	8.99939	7.73765e-06	0.000733745
Solyc06g075100.3.1	2.98599	3.27995	8.945	8.1362e-06	0.000760244
Solyc01g106640.2.1	3.01032	5.07414	8.90611	8.4349e-06	0.000778926
Solyc05g052410.3.1	3.85745	2.40167	8.89368	8.53292e-06	0.000779812
Solyc02g091250.1.1	3.75548	3.02926	8.84709	8.91159e-06	0.00078688
Solyc04g077620.1.1	3.41277	4.3176	8.84225	8.95203e-06	0.00078688
Solyc09g056390.1.1	3.16051	4.84396	8.8384	8.98426e-06	0.00078688
Solyc02g087350.3.1	3.55772	4.25113	8.83513	9.01178e-06	0.00078688
Solyc02g086570.3.1	3.91163	2.2964	8.80949	9.23073e-06	0.000800028
Solyc05g012070.3.1	2.63507	9.40221	8.78096	9.4812e-06	0.000815753
Solyc06g074620.3.1	2.25135	4.32894	8.73775	9.87484e-06	0.000833361
Solyc01g090310.4.1	7.07245	-0.0580294	8.68278	1.04019e-05	0.000847206
Solyc10g008900.3.1	3.06426	6.95266	8.68062	1.04232e-05	0.000847206
Solyc10g005350.3.1	2.90178	3.77004	8.65395	1.06905e-05	0.000860091
Solyc04g011920.3.1	3.71563	2.32748	8.62408	1.09989e-05	0.000872891
Solyc02g086565.1.1	3.00183	6.40253	8.61538	1.10905e-05	0.000873282
Solyc12g017240.2.1	3.78324	3.73353	8.5811	1.14599e-05	0.000881261
Solyc09g014990.4.1	3.56749	3.22136	8.5711	1.15702e-05	0.000883443
Solyc07g065090.2.1	2.19155	6.50398	8.53854	1.19374e-05	0.000892915
Solyc03g006620.3.1	2.84384	6.37554	8.53136	1.20201e-05	0.000892915
Solyc01g160650.1.1	3.06837	3.99701	8.47746	1.26612e-05	0.000902518
Solyc02g090400.4.1	2.91526	3.22034	8.47603	1.26787e-05	0.000902518
Solyc02g088080.2.1	4.2946	1.82369	8.44311	1.30893e-05	0.000902518
Solyc10g012400.3.1	2.31017	3.60399	8.43286	1.32202e-05	0.000902518
Solyc01g007030.3.1	4.4631	4.04594	8.4133	1.34738e-05	0.000907133
Solyc09g015770.3.1	2.85819	6.65995	8.38397	1.38641e-05	0.000922241
Solyc06g007910.5.1	2.448	6.22892	8.3795	1.39247e-05	0.000922241
Solyc08g078190.3.1	4.21943	3.8506	8.37303	1.4013e-05	0.000922241
Solyc07g008710.3.1	3.97593	5.06702	8.36788	1.40836e-05	0.000923444
Solyc02g090360.3.1	2.26863	5.62572	8.36369	1.41414e-05	0.000923799
Solyc10g052880.1.1	2.07192	7.47674	8.35152	1.43106e-05	0.000929488
Solyc07g017880.5.1	2.65258	8.72271	8.33819	1.44985e-05	0.000932878
Solyc02g062550.3.1	2.2808	3.73906	8.29303	1.51556e-05	0.000937576
Solyc11g010250.1.1	2.51512	4.70748	8.29126	1.5182e-05	0.000937576
Solyc09g083360.3.1	3.33602	3.16447	8.26292	1.56118e-05	0.000943016
Solyc01g099210.3.1	2.61926	3.32431	8.23821	1.59974e-05	0.000953252
Solyc05g046000.4.1	3.07356	5.60543	8.19938	1.66248e-05	0.000980695
Solyc00g500176.1.1	7.00102	-0.0887835	8.18869	1.68021e-05	0.000982103
Solyc12g049110.1.1	2.59669	6.45395	8.18788	1.68157e-05	0.000982103
Solyc01g150159.1.1	5.66771	2.12107	8.17544	1.70249e-05	0.000988601
Solyc04g076970.3.1	3.7129	3.66694	8.16147	1.72633e-05	0.000988601
Solyc10g052600.1.1	2.62836	4.12927	8.131	1.77959e-05	0.00100084
Solyc01g009505.1.1	3.40451	6.63598	8.12859	1.78389e-05	0.00100084
Solyc03g083480.5.1	2.22168	3.79275	8.12294	1.794e-05	0.00100135
Solyc04g074680.1.1	2.18817	4.47664	8.09702	1.84114e-05	0.00100476
Solyc03g090990.1.1	3.52106	6.09754	8.09334	1.84794e-05	0.00100476
Solyc02g038800.1.1	2.24867	4.83759	8.08214	1.86882e-05	0.00100476
Solyc01g107170.2.1	2.3542	6.37781	8.05981	1.91123e-05	0.00102152
Solyc01g160360.1.1	3.05979	3.86654	8.04561	1.93873e-05	0.00102646
Solyc11g072480.2.1	2.27355	3.42344	8.04226	1.9453e-05	0.00102646
Solyc06g074030.1.1	3.62637	4.00324	8.03363	1.96229e-05	0.00102646
Solyc12g009220.2.1	8.68842	0.752051	8.00419	2.02149e-05	0.0010456
Solyc06g084070.3.1	2.10096	4.06189	7.99866	2.03284e-05	0.00104776
Solyc02g082870.5.1	2.03914	5.74782	7.98756	2.0558e-05	0.00104811
Solyc07g056400.1.1	2.06434	3.7933	7.9861	2.05884e-05	0.00104811
Solyc08g005610.3.1	2.2538	4.26555	7.96859	2.09572e-05	0.00105635
Solyc06g075690.3.1	5.69202	2.91923	7.96838	2.09618e-05	0.00105635
Solyc02g091000.5.1	2.27146	5.0075	7.94619	2.14395e-05	0.00106756
Solyc06g063430.2.1	2.76622	3.06334	7.94405	2.14863e-05	0.00106756
Solyc01g108270.5.1	6.68132	-0.253881	7.91234	2.21917e-05	0.0010903
Solyc02g038740.4.1	2.6187	3.0591	7.90249	2.24159e-05	0.00109693
Solyc08g006560.3.1	2.18715	4.70725	7.87871	2.29675e-05	0.00110327
Solyc09g075330.5.1	3.24662	5.14407	7.82218	2.43395e-05	0.00113873
Solyc04g080840.3.1	3.66623	2.43011	7.78409	2.53147e-05	0.0011658
Solyc03g114360.4.1	2.39678	4.30829	7.77476	2.556e-05	0.00117098
Solyc06g066560.3.1	2.49187	5.40924	7.75098	2.6197e-05	0.00119156
Solyc08g008280.3.1	4.56196	2.35224	7.75043	2.62119e-05	0.00119156
Solyc10g086520.2.1	3.03474	6.99189	7.74681	2.63107e-05	0.00119298
Solyc03g083490.3.1	2.60159	3.86949	7.73729	2.65718e-05	0.00119464
Solyc04g015610.3.1	2.95504	6.76598	7.72025	2.70462e-05	0.00120465
Solyc06g083330.2.1	2.06979	4.43885	7.71311	2.72479e-05	0.00120573
Solyc03g120890.3.1	2.09604	4.93348	7.70831	2.73842e-05	0.00120573
Solyc03g032230.1.1	2.3303	3.70467	7.69608	2.77352e-05	0.00120788
Solyc01g067330.3.1	2.30221	6.50058	7.67757	2.82759e-05	0.00122238
Solyc07g056530.3.1	2.57214	3.08896	7.6521	2.90389e-05	0.00124016
Solyc09g014720.3.1	3.11515	3.81864	7.63741	2.9489e-05	0.00125332
Solyc08g081810.3.1	3.01908	3.7993	7.62086	3.00057e-05	0.00126585
Solyc06g007390.5.1	2.06761	3.87819	7.6141	3.02195e-05	0.00126585
Solyc10g055190.1.1	2.2597	5.51483	7.61391	3.02253e-05	0.00126585
Solyc01g090300.2.1	6.58495	-0.305619	7.5316	3.2967e-05	0.00132153
Solyc02g087840.3.1	2.19828	4.06655	7.49212	3.4378e-05	0.00136563
Solyc10g005480.3.1	2.31956	5.44768	7.48224	3.4741e-05	0.00137083
Solyc01g110840.3.1	3.01376	2.24897	7.46566	3.53602e-05	0.00138905
Solyc09g075350.5.1	2.10993	6.56988	7.45483	3.57712e-05	0.00140207
Solyc04g082970.4.1	2.4689	3.5675	7.45165	3.58927e-05	0.00140371
Solyc04g081870.5.1	2.25682	7.11663	7.38359	3.86078e-05	0.0014676
Solyc03g117860.3.1	4.71576	3.68573	7.36815	3.92545e-05	0.00148259
Solyc01g095140.5.1	4.52681	2.98489	7.36154	3.95351e-05	0.00148682
Solyc03g120490.3.1	2.65858	4.37071	7.32458	4.11441e-05	0.00151557
Solyc08g007610.1.1	2.59042	4.87888	7.30447	4.20496e-05	0.00151982
Solyc04g077630.4.1	6.19042	-0.49689	7.26915	4.36931e-05	0.00155062
Solyc03g118870.5.1	3.39662	3.12242	7.22416	4.58891e-05	0.00159809
Solyc09g064820.1.1	3.35849	3.69337	7.22141	4.60272e-05	0.00159809
Solyc10g076670.4.1	3.9284	2.44966	7.21462	4.63701e-05	0.00160368
Solyc05g055080.2.1	6.76422	0.712777	7.16858	4.877e-05	0.0016436
Solyc01g079200.5.1	2.5768	3.2141	7.15904	4.92843e-05	0.00164448
Solyc11g071470.1.1	2.48684	3.98834	7.15216	4.96588e-05	0.00164448
Solyc11g068770.1.1	2.2967	4.16601	7.14032	5.03104e-05	0.00164783
Solyc08g016150.1.1	2.57881	2.98067	7.1321	5.07679e-05	0.00165115
Solyc07g043710.5.1	2.01298	5.3017	7.12736	5.10341e-05	0.00165115
Solyc12g037950.2.1	2.92792	3.88159	7.12464	5.11876e-05	0.00165115
Solyc02g076830.1.1	2.33756	5.1411	7.12303	5.12786e-05	0.00165115
Solyc05g052520.3.1	3.02159	2.23819	7.11416	5.17837e-05	0.0016558
Solyc09g011510.2.1	2.06363	5.38711	7.0967	5.2793e-05	0.00165956
Solyc08g007600.2.1	2.19629	4.04161	7.09422	5.29378e-05	0.00165956
Solyc05g050780.3.1	2.26173	2.98249	7.06603	5.46186e-05	0.00167215
Solyc02g071620.3.1	5.94801	-0.619325	7.06317	5.47922e-05	0.00167215
Solyc06g062930.1.1	2.03992	3.61152	7.04737	5.57628e-05	0.00168854
Solyc11g073055.1.1	2.99981	3.74216	7.04503	5.5908e-05	0.00168854
Solyc10g007280.4.1	2.75082	5.61234	7.02671	5.70604e-05	0.001714
Solyc08g066590.3.1	3.34907	3.676	7.02558	5.71322e-05	0.001714
Solyc06g073830.1.1	2.7536	4.31188	7.0231	5.72909e-05	0.00171561
Solyc11g073060.3.1	5.77045	1.21551	7.01186	5.80134e-05	0.00173137
Solyc10g055740.2.1	3.59591	4.50835	6.98551	5.97475e-05	0.0017652
Solyc00g160750.1.1	9.87635	1.34688	6.9773	6.02993e-05	0.0017726
Solyc01g100010.3.1	3.67697	1.54639	6.90396	6.54832e-05	0.00187195
Solyc08g082440.3.1	2.14676	5.63125	6.88927	6.65794e-05	0.00189161
Solyc03g098730.1.1	3.07681	5.28622	6.88278	6.70699e-05	0.00189884
Solyc04g078800.3.1	3.087	1.721	6.86012	6.88131e-05	0.00193269
Solyc03g005570.3.1	2.28399	4.43356	6.84775	6.97854e-05	0.00195094
Solyc11g006030.1.1	6.99839	1.07572	6.84763	6.97951e-05	0.00195094
Solyc06g034360.2.1	2.09321	6.17873	6.84403	7.00811e-05	0.00195372
Solyc12g005710.3.1	2.03441	6.60267	6.80894	7.29355e-05	0.00200065
Solyc04g077240.4.1	2.10167	4.94115	6.80302	7.34296e-05	0.00200089
Solyc09g074350.1.1	3.87972	4.31491	6.80276	7.34515e-05	0.00200089
Solyc03g120040.3.1	2.35381	5.09561	6.79948	7.3727e-05	0.00200369
Solyc11g067320.1.1	2.49486	3.64105	6.75145	7.78906e-05	0.00200853
Solyc06g005390.1.1	2.28675	3.66167	6.74477	7.84898e-05	0.00201004
Solyc06g007190.5.1	2.04293	4.94374	6.73971	7.89466e-05	0.00201321
Solyc06g034410.3.1	2.96038	2.34587	6.73816	7.90878e-05	0.00201321
Solyc03g091030.1.1	4.03794	5.50582	6.73427	7.9442e-05	0.00201321
Solyc03g091035.1.1	4.03794	5.50582	6.73427	7.9442e-05	0.00201321
Solyc12g010710.1.1	2.4573	2.99642	6.72503	8.029e-05	0.00201987
Solyc11g069680.1.1	5.93107	-0.624109	6.72393	8.03916e-05	0.00201987
Solyc12g096350.2.1	2.01466	3.71287	6.71956	8.07968e-05	0.00202176
Solyc07g054410.1.1	2.84581	3.58393	6.71222	8.14821e-05	0.00203065
Solyc02g092210.1.1	2.17878	3.52552	6.70241	8.24082e-05	0.00203576
Solyc03g117270.1.1	4.116	1.69821	6.70165	8.24801e-05	0.00203576
Solyc07g056000.2.1	2.36047	4.72965	6.69893	8.27396e-05	0.00203576
Solyc06g074140.1.1	4.40065	0.850492	6.69875	8.27569e-05	0.00203576
Solyc09g066300.3.1	3.21342	1.77514	6.68747	8.38405e-05	0.00204817
Solyc04g082960.1.1	2.16979	5.15924	6.67299	8.52542e-05	0.00205988
Solyc07g018200.1.1	3.79131	1.52634	6.64907	8.76482e-05	0.00207439
Solyc05g051400.5.1	2.23971	3.37002	6.64215	8.83544e-05	0.00208342
Solyc05g054210.3.1	2.47923	3.53172	6.6252	9.01093e-05	0.00211069
Solyc03g026120.3.1	3.46126	3.73752	6.62368	9.02691e-05	0.00211128
Solyc08g160380.1.1	2.26479	3.49724	6.62268	9.03741e-05	0.00211128
Solyc02g067600.1.1	4.84004	0.655916	6.61893	9.07682e-05	0.00211139
Solyc03g026070.4.1	2.29401	4.97192	6.61681	9.0993e-05	0.00211139
Solyc01g091590.4.1	2.41589	4.64808	6.61359	9.13343e-05	0.00211139
Solyc01g107090.2.1	2.10545	4.82005	6.56607	9.65379e-05	0.00217755
Solyc08g068630.5.1	5.85644	0.391987	6.56602	9.65442e-05	0.00217755
Solyc07g048060.4.1	3.33776	1.83894	6.55987	9.72405e-05	0.00218977
Solyc02g088670.1.1	5.54674	-0.82324	6.55301	9.80247e-05	0.00219969
Solyc01g094380.2.1	4.60201	2.10689	6.53241	0.00010042	0.00223201
Solyc10g084510.1.1	2.78859	2.41683	6.52845	0.000100887	0.00223201
Solyc08g074690.3.1	3.72696	7.10615	6.51808	0.000102123	0.00224092
Solyc08g007450.1.1	3.55366	1.75185	6.51808	0.000102123	0.00224092
Solyc02g093960.3.1	2.46172	3.89285	6.51658	0.000102303	0.00224092
Solyc02g090970.1.1	7.93424	1.14114	6.50209	0.000104062	0.00225284
Solyc01g005160.5.1	6.59478	0.490269	6.47783	0.00010708	0.00228376
Solyc06g007530.2.1	2.4959	3.22887	6.45434	0.000110093	0.00232335
Solyc11g018772.1.1	7.37444	2.86211	6.45304	0.000110262	0.00232353
Solyc06g075610.1.1	3.04	2.28858	6.44786	0.000110939	0.00233361
Solyc11g071760.3.1	4.33123	3.65911	6.44629	0.000111146	0.00233361
Solyc02g080830.1.1	6.05208	0.20207	6.44535	0.000111269	0.00233361
Solyc08g068610.3.1	6.17639	1.98041	6.43683	0.000112398	0.00234612
Solyc02g084770.3.1	5.7293	-0.723948	6.4266	0.000113769	0.0023552
Solyc00g500163.1.1	5.37582	-0.904306	6.42198	0.000114395	0.00236264
Solyc02g069430.4.1	2.51633	2.92969	6.39727	0.000117804	0.00240606
Solyc10g074826.1.1	4.73716	5.05613	6.38862	0.000119023	0.00242416
Solyc06g073640.5.1	2.14088	3.59977	6.37654	0.000120749	0.00244239
Solyc03g093060.1.1	3.78931	4.5932	6.36514	0.000122402	0.00246532
Solyc03g091010.1.1	3.31021	3.73182	6.35427	0.000124002	0.00247696
Solyc09g011500.3.1	2.24488	4.58702	6.34804	0.00012493	0.00248403
Solyc05g010340.3.1	2.16641	4.03678	6.34529	0.000125342	0.00248681
Solyc07g044960.1.1	2.12098	3.34984	6.33908	0.000126276	0.00249133
Solyc02g085010.1.1	2.72439	3.3946	6.32946	0.00012774	0.0025093
Solyc09g010860.5.1	2.81603	2.82111	6.32421	0.000128546	0.00251248
Solyc03g020010.1.1	2.29716	7.61266	6.31736	0.000129607	0.00252598
Solyc12g056050.1.1	2.65294	2.07488	6.30232	0.000131968	0.00255225
Solyc01g150150.1.1	4.46941	1.06254	6.29785	0.00013268	0.00256234
Solyc02g063350.1.1	2.02204	4.7672	6.28327	0.000135028	0.00258592
Solyc03g116700.5.1	3.54447	1.46534	6.28019	0.00013553	0.00259032
Solyc11g040140.2.1	2.70262	3.95872	6.26419	0.000138171	0.00260647
Solyc12g011140.3.1	2.09645	3.42719	6.26012	0.00013885	0.00261518
Solyc04g015340.3.1	2.08633	5.12421	6.2594	0.000138971	0.00261518
Solyc05g005960.3.1	2.32481	2.48436	6.25487	0.000139733	0.00262472
Solyc01g007010.2.1	3.15063	3.41047	6.24688	0.000141088	0.00263893
Solyc12g099730.3.1	3.51412	2.25407	6.24172	0.000141973	0.00264452
Solyc12g044310.2.1	2.01517	3.27094	6.23993	0.000142279	0.00264717
Solyc06g068990.4.1	2.5405	3.95125	6.23411	0.000143286	0.00265191
Solyc11g006050.1.1	7.41646	0.107569	6.23312	0.000143457	0.00265229
Solyc01g086730.4.1	2.43722	3.04173	6.21232	0.000147119	0.00269689
Solyc02g091990.3.1	4.87637	0.666746	6.21162	0.000147245	0.00269689
Solyc03g091000.1.1	3.30635	7.29555	6.20851	0.000147801	0.00270147
Solyc01g104850.3.1	2.31539	2.60359	6.20727	0.000148024	0.00270274
Solyc06g062920.3.1	2.6255	2.05931	6.2051	0.000148414	0.00270427
Solyc08g036640.3.1	6.31895	-0.434584	6.19502	0.000150244	0.00272232
Solyc06g064510.2.1	2.70338	2.5765	6.19459	0.000150321	0.00272232
Solyc05g051530.5.1	4.5593	2.5271	6.18098	0.000152832	0.00274785
Solyc01g009870.3.1	3.50497	2.12228	6.17718	0.000153541	0.00275668
Solyc04g054250.4.1	2.44703	2.33027	6.16996	0.000154897	0.00276027
Solyc03g115640.3.1	2.09673	4.62039	6.16427	0.000155975	0.0027649
Solyc04g079730.1.1	4.59057	2.65625	6.15881	0.000157017	0.00277779
Solyc07g026650.3.1	3.83033	4.50475	6.15641	0.000157477	0.00278036
Solyc11g069560.2.1	2.08489	2.82314	6.15455	0.000157836	0.00278391
Solyc10g076660.2.1	2.17731	3.49758	6.14691	0.000159314	0.00279423
Solyc05g008220.5.1	2.21205	2.51805	6.13847	0.000160968	0.00281382
Solyc06g074340.3.1	2.09944	5.20095	6.13396	0.000161857	0.00281958
Solyc04g074410.2.1	2.19134	4.93255	6.13356	0.000161936	0.00281958
Solyc12g094460.2.1	2.64455	7.5501	6.13157	0.000162332	0.00282368
Solyc08g066320.4.1	4.07799	1.14171	6.1197	0.000164708	0.00284136
Solyc07g008380.2.1	3.23181	2.35464	6.07817	0.000173325	0.00292547
Solyc08g066990.5.1	5.13453	-1.02816	6.07045	0.000174981	0.00293145
Solyc03g078030.1.1	5.22032	-0.977756	6.06955	0.000175175	0.00293145
Solyc02g031990.1.1	5.20318	0.833263	6.04538	0.000180475	0.00299914
Solyc11g006455.2.1	5.16238	-1.00794	6.04409	0.000180763	0.00299933
Solyc08g008020.1.1	3.10639	3.71214	6.04056	0.000181552	0.00300347
Solyc12g057020.2.1	2.3778	2.84258	6.02759	0.000184487	0.00303543
Solyc08g005880.4.1	3.16371	3.32519	6.02649	0.00018474	0.00303676
Solyc02g067410.2.1	2.64708	3.63026	6.0208	0.000186045	0.00305253
Solyc05g006010.4.1	2.3344	2.69898	6.00012	0.000190875	0.0030802
Solyc02g082920.5.1	2.21423	3.9687	5.99514	0.000192059	0.00309101
Solyc02g093525.1.1	2.93976	1.63319	5.99376	0.000192389	0.00309101
Solyc01g110060.3.1	2.14471	3.18268	5.99289	0.000192597	0.00309101
Solyc02g083020.1.1	3.34289	1.30501	5.97973	0.000195772	0.00312775
Solyc04g051360.3.1	5.34106	-0.917327	5.97347	0.000197302	0.00314325
Solyc08g078090.1.1	4.58656	1.89919	5.97212	0.000197634	0.00314325
Solyc04g007620.1.1	3.03151	2.22369	5.96339	0.000199793	0.00317188
Solyc12g009240.1.1	6.99258	-0.105285	5.9576	0.000201241	0.00318625
Solyc04g074440.1.1	2.82449	3.64576	5.94475	0.000204491	0.00322325
Solyc11g069390.1.1	3.05792	2.06901	5.93967	0.000205794	0.00323511
Solyc04g007910.3.1	4.88091	0.315746	5.93253	0.000207636	0.00324959
Solyc02g086580.4.1	3.64613	0.878145	5.92925	0.000208489	0.00325444
Solyc11g067330.1.1	2.14929	3.5258	5.92785	0.000208856	0.00325444
Solyc06g063150.4.1	5.06342	-1.06368	5.92056	0.000210768	0.00327535
Solyc11g012500.3.1	5.1764	-1.01148	5.9131	0.000212746	0.00329545
Solyc02g094460.2.1	5.60859	-0.79611	5.90112	0.000215965	0.0033268
Solyc02g076890.1.1	2.13659	5.61926	5.89124	0.000218659	0.0033509
Solyc02g087580.3.1	4.08719	1.69578	5.88724	0.00021976	0.00335886
Solyc02g092120.3.1	4.49476	1.2576	5.88101	0.000221488	0.00337357
Solyc03g096545.1.1	2.1273	3.97404	5.87808	0.000222302	0.00338196
Solyc02g070110.1.1	3.02654	1.63964	5.87325	0.000223658	0.00339491
Solyc02g080920.3.1	5.78168	-0.702584	5.86391	0.000226302	0.00341448
Solyc08g077100.3.1	2.57793	2.81394	5.85485	0.000228898	0.00343893
Solyc08g076410.5.1	5.34938	-0.927936	5.82163	0.000238703	0.00353748
Solyc01g009330.1.1	2.02119	2.71287	5.81037	0.000242128	0.00356482
Solyc02g094000.1.1	7.05754	1.005	5.80307	0.000244378	0.00358748
Solyc07g056360.1.1	2.11349	4.72308	5.79963	0.000245446	0.00359566
Solyc01g094270.3.1	2.96896	5.1514	5.76674	0.000255913	0.00367573
Solyc09g097980.5.1	3.03923	2.07898	5.75807	0.000258753	0.00370284
Solyc12g006360.3.1	5.52397	-0.842929	5.75268	0.000260534	0.00370888
Solyc09g097770.3.1	2.47439	2.84158	5.74991	0.000261457	0.00371503
Solyc06g083370.3.1	2.21822	2.28476	5.73892	0.000265146	0.00374431
Solyc12g062220.1.1	5.18869	-1.00587	5.73802	0.00026545	0.00374561
Solyc12g099130.2.1	5.9702	0.432337	5.73658	0.000265939	0.0037495
Solyc02g063455.2.1	5.20115	-0.988051	5.71655	0.000272831	0.00382832
Solyc01g109140.3.1	3.0834	2.52484	5.70049	0.0002785	0.00386785
Solyc01g079970.2.1	2.38879	3.08922	5.69614	0.000280055	0.00388335
Solyc06g007650.2.1	3.70772	0.503052	5.68556	0.000283881	0.00390873
Solyc02g063543.1.1	4.8813	-1.15632	5.66662	0.00029087	0.0039678
Solyc03g122190.3.1	5.80797	0.553209	5.65154	0.000296571	0.0040331
Solyc06g054280.1.1	2.12155	2.30319	5.64336	0.000299712	0.00406016
Solyc02g094010.2.1	4.18303	0.483227	5.63791	0.000301825	0.00407626
Solyc07g018310.5.1	2.54796	3.06274	5.63282	0.000303812	0.00409003
Solyc06g082430.2.1	2.05068	2.63877	5.62274	0.000307794	0.00412842
Solyc03g043890.3.1	2.29276	3.38731	5.61843	0.000309514	0.00413576
Solyc04g081240.2.1	2.18311	4.27056	5.61068	0.000312629	0.00415529
Solyc04g028380.1.1	4.02327	1.15056	5.60283	0.000315819	0.00416635
Solyc11g007370.3.1	2.08948	5.42511	5.59691	0.000318251	0.00418094
Solyc05g013650.3.1	2.23666	3.57456	5.58889	0.000321573	0.00419528
Solyc01g096510.2.1	2.65345	2.81436	5.58888	0.000321579	0.00419528
Solyc03g083690.1.1	5.06185	-1.05335	5.57436	0.000327696	0.00425619
Solyc06g074420.1.1	2.77057	3.39566	5.57043	0.000329371	0.00426538
Solyc01g095770.3.1	3.2623	1.16374	5.56538	0.00033154	0.00428717
Solyc01g110870.3.1	2.67296	2.30615	5.55145	0.000337602	0.004325
Solyc02g080850.1.1	6.47587	-0.343042	5.53936	0.000342959	0.00435107
Solyc10g049640.2.1	2.09804	2.93236	5.51769	0.000352796	0.00444155
Solyc06g059740.4.1	2.99126	5.83356	5.50457	0.000358898	0.00448317
Solyc11g064900.2.1	4.86899	-0.628997	5.49909	0.00036148	0.00450585
Solyc08g080650.3.1	2.11885	5.29549	5.49604	0.000362923	0.00450791
Solyc05g008150.3.1	2.61009	6.95362	5.49266	0.000364534	0.00451837
Solyc04g016540.2.1	3.31697	1.21268	5.47939	0.000370929	0.00456501
Solyc01g073860.3.1	3.12091	2.16667	5.46414	0.000378431	0.00460329
Solyc12g019120.2.1	2.12359	4.20299	5.45142	0.000384812	0.00462289
Solyc00g022100.1.1	2.3241	4.70809	5.4509	0.000385074	0.00462289
Solyc09g005560.4.1	3.13287	2.67587	5.45005	0.000385506	0.00462289
Solyc09g005830.1.1	2.12644	2.61429	5.44941	0.000385831	0.00462316
Solyc12g098210.3.1	3.1247	1.80268	5.44404	0.000388565	0.0046433
Solyc11g007940.2.1	2.08384	2.55394	5.44256	0.000389323	0.00464921
Solyc06g061210.5.1	2.05975	3.194	5.42732	0.000397223	0.00470904
Solyc01g108240.4.1	8.71212	0.756387	5.42298	0.000399502	0.00471963
Solyc03g123770.1.1	2.50789	3.71272	5.41857	0.000401836	0.00473769
Solyc03g082530.1.1	2.71411	3.15773	5.39781	0.000413011	0.00483522
Solyc03g025490.3.1	2.37688	2.83452	5.38527	0.000419927	0.00488244
Solyc02g089500.5.1	2.04367	3.92163	5.37977	0.000422998	0.004902
Solyc02g064980.1.1	6.44847	-0.382151	5.37301	0.000426809	0.00492437
Solyc09g065840.3.1	3.73278	1.39228	5.37288	0.000426883	0.00492437
Solyc02g083870.3.1	2.48548	5.60589	5.36807	0.000429616	0.00493652
Solyc03g078090.4.1	3.25469	1.45664	5.3501	0.000439991	0.00501714
Solyc06g065380.4.1	4.84502	-0.648202	5.34925	0.000440492	0.00501899
Solyc04g015560.4.1	2.01831	3.14465	5.34567	0.000442593	0.00503642
Solyc03g007380.2.1	4.99447	-0.558453	5.33736	0.000447513	0.00506952
Solyc05g050730.1.1	3.31168	3.94377	5.32342	0.000455908	0.00511793
Solyc01g008450.1.1	4.62931	-1.2789	5.31289	0.000462357	0.00515211
Solyc06g076320.1.1	4.14898	0.726502	5.30997	0.000464165	0.00515782
Solyc02g150149.1.1	5.09223	-0.52654	5.30285	0.0004686	0.00518843
Solyc10g084880.4.1	3.26952	2.24125	5.29625	0.000472755	0.00522132
Solyc03g093130.3.1	2.67816	4.51172	5.29244	0.000475168	0.00523486
Solyc01g106600.2.1	2.85424	5.29723	5.28511	0.00047985	0.00526015
Solyc09g008440.1.1	2.10078	3.47771	5.2827	0.000481401	0.00527388
Solyc06g073220.1.1	2.91628	2.59118	5.28167	0.000482069	0.00527792
Solyc09g061890.3.1	2.00698	5.42686	5.28096	0.000482528	0.00527967
Solyc06g052020.2.1	3.44772	1.17004	5.27822	0.000484298	0.00529575
Solyc03g122000.4.1	2.97034	0.942229	5.26106	0.000495576	0.00535927
Solyc02g080670.3.1	2.00379	6.52085	5.25548	0.000499303	0.00538529
Solyc03g117790.2.1	2.45966	1.77664	5.25426	0.000500119	0.00538529
Solyc03g120600.4.1	3.45895	0.656525	5.23966	0.000510036	0.00542582
Solyc01g097380.2.1	4.92422	1.02554	5.23099	0.000516018	0.00546638
Solyc10g018320.1.1	2.13406	2.61748	5.22786	0.000518204	0.00547966
Solyc10g084780.3.1	3.15531	3.54172	5.21722	0.000525687	0.00552896
Solyc11g051176.1.1	5.69626	-0.212586	5.21376	0.000528148	0.00554886
Solyc12g089380.2.1	3.25458	1.46963	5.21314	0.000528588	0.00554954
Solyc08g079080.6.1	2.1205	6.43012	5.21111	0.000530036	0.00555813
Solyc01g068420.5.1	2.9916	3.80133	5.20677	0.000533151	0.00557422
Solyc02g068680.1.1	5.04493	0.388509	5.19759	0.000539802	0.00561678
Solyc12g006430.4.1	3.17365	1.52739	5.19603	0.000540943	0.00561724
Solyc07g056190.3.1	3.78485	0.779643	5.19586	0.000541063	0.00561724
Solyc02g091440.2.1	3.44911	1.5527	5.19322	0.000543004	0.00563305
Solyc03g025640.2.1	5.58907	-0.782501	5.18506	0.000549025	0.00566962
Solyc10g081040.1.1	4.65748	1.53238	5.18393	0.000549866	0.00567129
Solyc05g043360.3.1	2.6098	3.29333	5.18355	0.000550152	0.00567129
Solyc05g007210.2.1	2.06198	2.79506	5.17344	0.000557731	0.00572933
Solyc01g107710.2.1	2.75454	4.15074	5.16909	0.00056103	0.00574838
Solyc05g009915.1.1	2.22329	2.06591	5.16397	0.000564935	0.00576639
Solyc01g091840.4.1	2.30425	2.21433	5.14503	0.00057965	0.00584555
Solyc02g067430.3.1	2.14199	3.81086	5.13375	0.000588609	0.00590685
Solyc01g090320.5.1	6.27839	0.324325	5.13359	0.000588743	0.00590685
Solyc05g005810.5.1	4.65448	-0.740937	5.12918	0.000592285	0.00593227
Solyc11g011210.2.1	3.04123	1.49421	5.1208	0.000599077	0.00595969
Solyc02g090750.5.1	2.14585	3.49839	5.11827	0.000601148	0.00596347
Solyc02g082930.3.1	2.40947	2.73059	5.10688	0.000610563	0.00600143
Solyc06g007420.1.1	4.89949	0.15859	5.10107	0.000615419	0.00603042
Solyc10g078510.3.1	3.77843	1.51738	5.07756	0.000635518	0.00613415
Solyc03g093050.1.1	4.81486	0.124109	5.07588	0.000636976	0.00613521
Solyc09g009280.1.1	2.40902	2.23023	5.06533	0.000646249	0.00619486
Solyc00g500263.1.1	2.61341	2.89181	5.06129	0.000649841	0.00620904
Solyc02g070200.3.1	2.47611	2.56668	5.05994	0.000651044	0.00621718
Solyc07g045120.2.1	3.77462	0.626132	5.05783	0.00065293	0.0062217
Solyc00g500181.1.1	5.65042	0.0847456	5.05286	0.000657398	0.00624741
Solyc03g059190.4.1	2.27015	1.99996	5.045	0.000664523	0.00628801
Solyc03g119660.2.1	3.73488	0.355932	5.03477	0.000673929	0.00633896
Solyc01g079660.2.1	3.28924	2.00294	5.02805	0.000680194	0.00636267
Solyc03g120190.3.1	2.54993	1.81458	5.02749	0.00068071	0.00636267
Solyc02g070530.5.1	5.00415	-1.09292	5.01626	0.000691317	0.00643114
Solyc05g009790.1.1	2.00674	3.05297	5.00643	0.000700749	0.00648296
Solyc04g015820.1.1	3.86962	1.3636	5.00028	0.000706713	0.00651595
Solyc06g061280.3.1	2.41868	2.56258	4.99571	0.000711191	0.00655381
Solyc01g095080.3.1	4.29951	0.854436	4.98158	0.000725206	0.00663787
Solyc05g053380.5.1	4.46279	0.113943	4.9583	0.000748951	0.00676699
Solyc07g009280.4.1	2.71167	1.69517	4.95729	0.000750003	0.00676699
Solyc06g050430.3.1	2.92869	4.0157	4.95013	0.000757486	0.00679752
Solyc02g071240.3.1	2.09439	2.61274	4.94297	0.000765049	0.00682967
Solyc03g116090.2.1	3.8394	0.64656	4.94059	0.000767583	0.00684461
Solyc08g076630.3.1	3.01954	1.60738	4.93592	0.000772571	0.00686825
Solyc02g090560.3.1	4.8822	-0.370494	4.93395	0.000774688	0.0068836
Solyc04g078520.3.1	4.26536	-0.150989	4.92524	0.00078413	0.00693426
Solyc07g005037.2.1	4.37311	-1.40355	4.92395	0.000785535	0.00694152
Solyc10g054910.1.1	3.24553	1.70285	4.90387	0.000807803	0.00706047
Solyc01g103470.2.1	2.47573	2.97332	4.89941	0.000812843	0.00709749
Solyc08g005690.1.1	4.42882	-0.846223	4.88927	0.000824425	0.00717151
Solyc09g009400.4.1	3.24542	2.58432	4.88882	0.000824941	0.00717151
Solyc00g500169.1.1	2.11597	3.21421	4.88562	0.000828638	0.00717855
Solyc03g116440.3.1	4.40606	-0.0849461	4.87923	0.000836065	0.00722161
Solyc11g061750.2.1	2.40329	1.9777	4.85784	0.000861458	0.0073332
Solyc03g118810.1.1	2.47598	2.61396	4.85263	0.00086777	0.00736206
Solyc08g005260.2.1	2.51808	2.132	4.84709	0.000874523	0.00740434
Solyc06g069150.1.1	2.13371	2.07439	4.84307	0.000879474	0.0074292
Solyc08g065210.1.1	3.08106	1.74414	4.84161	0.000881273	0.00744078
Solyc08g068600.3.1	2.70109	2.78632	4.83933	0.000884095	0.00744621
Solyc02g077620.1.1	2.39513	1.46117	4.83925	0.00088419	0.00744621
Solyc01g106957.1.1	4.46583	-1.35335	4.83362	0.000891204	0.00748527
Solyc12g096960.2.1	2.85945	2.51412	4.82585	0.000900986	0.00753523
Solyc03g083660.1.1	2.16556	3.30525	4.79408	0.000942179	0.00775824
Solyc03g120380.3.1	2.68883	4.61692	4.79227	0.00094459	0.00777084
Solyc06g076830.2.1	4.3243	0.0409123	4.77942	0.000961868	0.00786529
Solyc11g066680.1.1	2.14441	2.95277	4.77341	0.000970064	0.00790665
Solyc02g063480.2.1	2.38181	5.40101	4.76546	0.000981034	0.00796294
Solyc03g033510.3.1	2.38919	3.24304	4.76277	0.000984765	0.00797488
Solyc04g055090.1.1	2.3684	3.04153	4.76133	0.000986774	0.00798382
Solyc03g118470.4.1	2.36228	4.65628	4.73547	0.00102358	0.0081881
Solyc04g077980.1.1	2.97317	4.18167	4.73253	0.00102786	0.00820837
Solyc09g091670.3.1	5.56446	-0.795801	4.73242	0.00102802	0.00820837
Solyc02g083090.1.1	2.44223	2.16849	4.72358	0.001041	0.00828196
Solyc07g056430.3.1	2.31497	2.98128	4.72233	0.00104285	0.00829298
Solyc08g067360.3.1	3.73567	1.56461	4.70923	0.00106244	0.00839553
Solyc03g093120.5.1.1	4.86344	-1.16078	4.6989	0.00107817	0.00845499
Solyc08g078180.1.1	5.17096	0.0240619	4.69805	0.00107948	0.00845499
Solyc10g081520.1.1	4.54096	-1.33367	4.69494	0.00108427	0.00848085
Solyc12g044920.3.1	2.21431	1.44269	4.6941	0.00108556	0.00848342
Solyc01g094260.4.1	2.48372	3.32475	4.69206	0.00108872	0.0084893
Solyc06g005930.3.1	4.65679	-1.2721	4.68735	0.00109604	0.00853044
Solyc12g013610.3.1	5.50145	0.220761	4.67596	0.001114	0.00860274
Solyc08g006200.4.1	4.33077	-1.43621	4.67527	0.0011151	0.00860375
Solyc03g114860.4.1	2.2227	2.36928	4.663	0.0011348	0.00870164
Solyc09g005570.3.1	3.26866	0.654025	4.66258	0.00113548	0.00870164
Solyc10g076790.2.1	2.22362	3.42039	4.66246	0.00113568	0.00870164
Solyc07g017870.2.1	2.27028	1.49545	4.65968	0.00114019	0.00872101
Solyc12g055960.1.1	2.62824	1.43698	4.65699	0.00114459	0.00872821
Solyc09g090005.1.1	3.4925	5.49152	4.65567	0.00114676	0.00873715
Solyc09g061794.1.1	4.77095	-0.425266	4.65169	0.00115329	0.0087718
Solyc03g095770.3.1	2.89412	3.65021	4.64489	0.00116457	0.00879798
Solyc02g087530.2.1	4.35737	1.57868	4.63851	0.00117526	0.00884755
Solyc03g111060.3.1	4.5092	-0.81362	4.63447	0.00118208	0.00888069
Solyc01g087590.3.1	2.00977	3.47649	4.62709	0.00119464	0.0089171
Solyc05g048820.3.1	2.59919	1.22323	4.6221	0.00120322	0.00896596
Solyc07g005110.4.1	3.25223	2.54344	4.61137	0.00122191	0.00905169
Solyc06g053700.1.1	3.01914	1.46194	4.60792	0.00122797	0.00907611
Solyc03g118190.4.1	5.22486	0.482539	4.6036	0.00123561	0.00910402
Solyc06g073070.2.1	4.58011	-1.31921	4.58664	0.00126614	0.00922878
Solyc00g500308.1.1	6.31931	-0.414291	4.58659	0.00126622	0.00922878
Solyc04g079360.1.1	2.05547	4.4364	4.58307	0.00127266	0.00925302
Solyc06g076080.3.1	5.15404	0.805002	4.57404	0.00128934	0.00929734
Solyc07g005380.5.1	4.87119	-0.373435	4.56946	0.00129787	0.00933599
Solyc01g097390.4.1	4.13492	1.88423	4.56407	0.00130801	0.00938976
Solyc12g019440.4.1	4.88624	-0.605451	4.56329	0.00130947	0.0093926
Solyc02g065230.3.1	2.27216	1.44063	4.55926	0.00131712	0.00941798
Solyc02g090720.3.1	4.2202	-0.959004	4.55917	0.00131728	0.00941798
Solyc12g087790.1.1	4.18814	-0.971537	4.55613	0.00132307	0.00945316
Solyc03g119260.4.1	2.39531	1.64188	4.53925	0.00135576	0.00958814
Solyc04g058180.4.1	2.45033	2.63116	4.53011	0.0013738	0.00968081
Solyc01g097830.2.1	4.29664	-1.45643	4.52828	0.00137746	0.00969331
Solyc12g096730.3.1	4.47276	-1.34432	4.52372	0.00138658	0.00972813
Solyc05g005660.1.1	4.46853	-1.35774	4.52194	0.00139017	0.00973866
Solyc02g091180.1.1	5.72248	-0.217477	4.52057	0.00139293	0.00973866
Solyc02g065240.3.1	3.63486	0.457811	4.51679	0.00140057	0.00976802
Solyc02g090810.4.1	4.12046	0.0334905	4.48649	0.00146357	0.0100549
Solyc03g091020.1.1	3.75908	2.0332	4.4817	0.0014738	0.0100989
Solyc05g015495.1.1	2.50139	1.77282	4.47396	0.0014905	0.0101897
Solyc08g007820.1.1	5.12539	0.0157679	4.44141	0.00156297	0.0105373
Solyc09g011665.1.1	2.00756	1.5597	4.43772	0.00157141	0.0105597
Solyc02g080930.3.1	4.54281	-1.33115	4.43592	0.00157555	0.0105784
Solyc07g040710.3.1	2.77682	1.08327	4.42601	0.00159854	0.01068
Solyc05g005670.1.1	2.88212	1.2807	4.42068	0.00161106	0.0107149
Solyc01g106605.1.1	2.76468	4.22514	4.41932	0.00161428	0.0107249
Solyc02g069300.1.1	4.67275	-1.23831	4.41651	0.00162093	0.0107481
Solyc04g053050.4.1	4.12007	-1.01097	4.4136	0.00162786	0.0107738
Solyc11g071750.2.1	4.19236	1.43557	4.40867	0.00163965	0.0108303
Solyc02g092110.3.1	2.68345	1.4111	4.4003	0.0016599	0.010926
Solyc11g071740.2.1	4.57976	0.976742	4.39976	0.00166121	0.0109289
Solyc04g040090.4.1	3.10839	3.28164	4.39709	0.00166774	0.0109392
Solyc11g011010.1.1	2.01466	2.34354	4.36905	0.00173786	0.0112485
Solyc12g006840.2.1	4.43959	-0.846091	4.36375	0.00175148	0.0113036
Solyc08g036660.5.1	5.5623	-0.830436	4.36084	0.00175898	0.0113271
Solyc11g068920.1.1	2.31854	1.37337	4.35558	0.00177268	0.0113815
Solyc05g052670.1.1	2.08894	1.67486	4.34253	0.0018071	0.0115234
Solyc10g074730.3.1	2.31314	2.39855	4.33831	0.00181839	0.0115744
Solyc02g090920.2.1	2.37725	1.16294	4.33539	0.00182623	0.0115992
Solyc07g047990.1.1	3.01837	0.152498	4.32476	0.00185513	0.0117069
Solyc12g009820.2.1	2.1459	2.00053	4.31751	0.00187511	0.011795
Solyc07g066160.1.1	4.17295	-1.50071	4.31703	0.00187645	0.0117992
Solyc03g034100.5.1	2.46843	1.04927	4.30862	0.00189993	0.0118875
Solyc05g046360.3.1	2.73804	0.920721	4.30735	0.0019035	0.0119014
Solyc01g110825.1.1	2.08939	2.49777	4.30582	0.00190783	0.0119116
Solyc12g017400.3.1	4.23477	-0.53839	4.30529	0.00190933	0.0119167
Solyc08g080280.3.1	2.88039	0.72979	4.30464	0.00191115	0.0119239
Solyc06g007230.3.1	2.78449	1.00502	4.30231	0.00191777	0.0119483
Solyc01g162680.1.1	3.95319	-1.08255	4.30122	0.00192084	0.011954
Solyc00g021630.1.1	2.03646	2.29605	4.29383	0.00194199	0.0120186
Solyc01g079670.2.1	4.47258	-0.0593341	4.29276	0.00194509	0.0120293
Solyc04g078325.2.1	4.34498	-1.42203	4.28464	0.00196863	0.0121432
Solyc03g098340.4.1	5.59279	0.235593	4.28024	0.00198153	0.012199
Solyc07g160310.1.1	4.51062	-1.31864	4.27552	0.00199547	0.0122563
Solyc08g014240.4.1	2.00108	3.53006	4.26354	0.00203129	0.0123972
Solyc03g124110.2.1	4.72204	-1.24574	4.2577	0.00204899	0.0124492
Solyc03g119350.3.1	3.77372	1.0101	4.25246	0.00206505	0.0125209
Solyc05g052320.4.1	4.15235	-1.53046	4.24697	0.00208198	0.0125789
Solyc01g107720.3.1	3.17587	4.51143	4.22849	0.0021401	0.0128392
Solyc01g162820.1.1	4.6004	-1.31451	4.22563	0.00214923	0.0128546
Solyc01g104780.3.1	5.37495	-0.136755	4.22303	0.00215759	0.0128827
Solyc09g011430.1.1	3.2045	-0.00395209	4.22253	0.0021592	0.0128864
Solyc11g069750.3.1	3.00623	2.96743	4.21482	0.00218418	0.0129628
Solyc09g091000.5.1	2.01976	4.52264	4.21481	0.00218423	0.0129628
Solyc02g091760.1.1	3.58309	0.056324	4.21455	0.00218508	0.0129635
Solyc07g008410.4.1	2.25057	1.49347	4.21283	0.00219069	0.012975
Solyc02g077060.2.1	3.68554	0.713344	4.2126	0.00219145	0.0129751
Solyc02g077050.3.1	2.32203	0.807763	4.21183	0.00219398	0.0129813
Solyc07g045100.1.1	2.39923	0.890728	4.20009	0.0022328	0.0131523
Solyc02g079840.2.1	3.16836	0.612408	4.19964	0.0022343	0.0131523
Solyc06g071930.1.1	3.0973	2.54307	4.1954	0.00224851	0.0131934
Solyc10g018330.3.1	2.74138	1.56426	4.19403	0.00225312	0.0132072
Solyc09g011200.2.1	2.51653	1.35754	4.19148	0.00226172	0.0132444
Solyc07g052360.2.1	3.99442	-0.534832	4.18661	0.00227828	0.0133105
Solyc08g066270.3.1	4.05078	-0.499754	4.18511	0.00228342	0.0133361
Solyc04g011480.3.1	2.47998	3.76764	4.18015	0.00230042	0.0134087
Solyc05g007950.5.1	4.42918	-0.609102	4.15711	0.00238132	0.0137216
Solyc09g091760.3.1	4.03388	-1.58913	4.14791	0.00241443	0.0138182
Solyc02g094040.3.1	3.9922	-0.0537665	4.13731	0.0024532	0.0139447
Solyc12g099120.3.1	4.2811	-1.43853	4.13519	0.00246107	0.0139599
Solyc07g062480.2.1	2.89889	1.21135	4.13073	0.00247762	0.0140106
Solyc03g020050.3.1	2.82284	1.27035	4.13054	0.00247834	0.0140106
Solyc05g046340.2.1	2.65184	1.61682	4.11764	0.00252694	0.0142033
Solyc12g088130.3.1	4.03169	-1.06081	4.11638	0.00253175	0.0142189
Solyc01g067860.3.1	2.04567	5.14392	4.10526	0.00257453	0.0143838
Solyc09g018340.2.1	3.91962	-1.11337	4.10421	0.00257862	0.0143975
Solyc01g112120.4.1	4.41062	-0.47795	4.10353	0.00258126	0.0144052
Solyc02g071910.1.1	3.56462	-0.521207	4.09801	0.00260289	0.014478
Solyc11g066000.1.1	2.2585	1.99162	4.08717	0.00264585	0.0146247
Solyc06g050370.1.1	2.2087	1.87863	4.07683	0.00268752	0.0147994
Solyc06g035790.3.1	2.21022	2.2772	4.06999	0.00271546	0.0149067
Solyc12g019140.3.1	2.69937	2.67562	4.05827	0.00276411	0.0150986
Solyc06g071400.3.1	3.89889	-0.871864	4.05547	0.00277584	0.0151345
Solyc02g071300.1.1	4.17334	-1.51814	4.05473	0.00277895	0.0151468
Solyc10g079360.3.1	4.05352	-0.103362	4.05348	0.00278422	0.0151568
Solyc07g008820.3.1	2.10323	2.15429	4.05199	0.00279054	0.0151802
Solyc07g007130.1.1	2.49775	5.14191	4.04444	0.00282265	0.0152858
Solyc12g057080.2.1	2.63894	3.20974	4.04255	0.00283076	0.0153056
Solyc06g076370.4.1	4.17305	-1.51413	4.03836	0.00284883	0.015372
Solyc11g010340.2.1	4.11824	-1.54489	4.02479	0.00290814	0.0155376
Solyc02g084600.4.1	2.90705	2.08701	3.9997	0.00302129	0.0159263
Solyc06g076290.1.1	4.06026	-1.57498	3.99812	0.00302855	0.0159503
Solyc05g009890.1.1	2.80902	1.15607	3.9958	0.00303928	0.0159877
Solyc04g016390.2.1	4.04269	-1.05448	3.98069	0.00311011	0.0162585
Solyc12g013640.2.1	3.85926	-1.12757	3.98036	0.00311169	0.0162619
Solyc02g081720.2.1	4.02423	-0.797623	3.97931	0.00311665	0.0162739
Solyc09g075930.2.1	2.25993	0.988964	3.97705	0.00312743	0.0162968
Solyc07g062685.3.1	4.63128	-0.342987	3.96923	0.00316501	0.0163963
Solyc03g083500.3.1	2.1332	2.73219	3.96593	0.00318101	0.0164391
Solyc06g063190.3.1	3.80176	0.20931	3.9624	0.00319821	0.0164807
Solyc12g036650.2.1	4.39782	-0.596506	3.95922	0.00321379	0.0165455
Solyc04g056620.2.1	5.23569	-0.18633	3.95756	0.00322193	0.0165756
Solyc01g067120.4.1	2.49417	2.98627	3.95288	0.00324509	0.0166483
Solyc06g034370.1.1	3.76784	0.839911	3.94928	0.00326302	0.0167085
Solyc01g079920.4.1	4.32962	2.16754	3.93585	0.00333079	0.0169304
Solyc04g014530.1.1	3.79817	0.57899	3.93466	0.00333686	0.0169368
Solyc02g087800.3.1	2.57415	1.63263	3.92902	0.00336584	0.0170317
Solyc12g005450.1.1	4.3649	-0.89719	3.92717	0.00337539	0.0170588
Solyc03g078110.1.1	2.15243	1.22271	3.92507	0.00338627	0.0170991
Solyc01g087070.4.1	2.59024	0.828674	3.91822	0.00342204	0.0172255
Solyc12g056060.3.1	2.153	1.10504	3.91034	0.00346365	0.0173986
Solyc07g063500.4.1	4.17185	-0.992439	3.90961	0.00346751	0.0174048
Solyc06g009500.1.1	4.47326	-1.36474	3.90833	0.00347434	0.0174191
Solyc11g071610.2.1	4.02444	-1.02174	3.9017	0.0035099	0.017546
Solyc06g051000.2.1	4.07053	-1.5737	3.89664	0.00353731	0.0176346
Solyc03g026030.1.1	2.53623	1.24891	3.89392	0.00355214	0.0176835
Solyc05g007550.3.1	2.54912	1.24676	3.88343	0.00360992	0.017869
Solyc09g008910.2.1	2.18446	2.55978	3.88151	0.00362059	0.017898
Solyc10g055810.2.1	2.25609	7.60476	3.84508	0.00382971	0.0186392
Solyc05g011840.3.1	2.31208	1.61055	3.83517	0.00388875	0.0188172
Solyc01g006585.2.1	2.0992	2.60786	3.82621	0.00394298	0.0189965
Solyc04g007440.1.1	3.80727	-1.6793	3.81778	0.00399478	0.0191728
Solyc06g008625.1.1	2.81334	3.17589	3.81589	0.00400644	0.0192088
Solyc09g009230.2.1	2.33198	1.66435	3.81512	0.00401122	0.0192088
Solyc07g005170.3.1	2.98203	-0.5239	3.81313	0.00402361	0.0192406
Solyc08g067300.1.1	3.86414	-0.181033	3.80513	0.00407379	0.0194041
Solyc11g020230.1.1	2.61745	1.22964	3.80435	0.0040787	0.0194223
Solyc07g047870.1.1	3.87392	-0.615148	3.80344	0.00408444	0.0194339
Solyc06g073100.4.1	3.63849	-0.736005	3.80009	0.0041057	0.0195087
Solyc03g093070.1.1	4.37517	2.3484	3.78546	0.00419993	0.0197688
Solyc00g500112.1.1	2.25766	1.46144	3.78229	0.0042206	0.0198303
Solyc07g007590.1.1	2.87491	0.784	3.78164	0.00422486	0.019845
Solyc03g111290.2.1	4.02913	-1.55831	3.76626	0.00432701	0.0201691
Solyc12g088000.2.1	3.93617	1.78784	3.76597	0.00432897	0.0201729
Solyc12g088050.2.1	2.1525	1.48774	3.76105	0.00436216	0.0202592
Solyc01g111970.5.1	2.95752	2.19932	3.75711	0.004389	0.0203365
Solyc01g007040.4.1	3.72296	-0.141225	3.75669	0.00439187	0.020337
Solyc02g062590.3.1	3.72162	-1.19638	3.75583	0.00439776	0.0203401
Solyc04g005430.4.1	3.26206	-0.39838	3.75521	0.00440196	0.020341
Solyc10g007270.4.1	4.33226	-1.41856	3.75483	0.00440462	0.020348
Solyc06g005980.5.1	3.51468	0.0357689	3.75081	0.00443224	0.0204381
Solyc01g010740.5.1	3.7765	-0.782501	3.74506	0.00447206	0.0205358
Solyc02g079180.1.1	3.00273	0.416343	3.74407	0.00447899	0.0205623
Solyc12g006680.2.1	2.89056	2.70727	3.73239	0.00456123	0.0208153
Solyc08g014560.3.1	2.31447	1.97537	3.72865	0.00458788	0.0209103
Solyc03g122050.1.1	4.10656	-1.51814	3.72417	0.00462	0.0210236
Solyc11g065630.3.1	2.196	2.13017	3.72367	0.00462359	0.0210237
Solyc08g044410.1.1	2.5546	1.72857	3.71941	0.00465442	0.0211149
Solyc02g090730.3.1	2.22699	2.72213	3.71409	0.00469326	0.021231
Solyc11g040340.3.1	3.00907	0.954307	3.70464	0.00476301	0.0214421
Solyc10g011710.1.1	3.89319	-1.62944	3.6975	0.00481642	0.0216383
Solyc04g010210.1.1	2.64016	1.08042	3.68841	0.0048854	0.0217983
Solyc03g116100.3.1	4.60383	0.838755	3.68125	0.00494041	0.0219937
Solyc08g080700.4.1	3.3878	1.59215	3.67497	0.0049892	0.0221327
Solyc11g018774.2.1	3.79327	-1.68254	3.66544	0.00506419	0.0223305
Solyc04g007580.1.1	4.75754	0.338573	3.65819	0.0051221	0.0225128
Solyc06g160300.1.1	3.25733	-0.663518	3.65511	0.00514691	0.0225775
Solyc11g063550.2.1	4.02283	1.26054	3.65171	0.00517436	0.0226746
Solyc04g074110.4.1	2.01699	1.01006	3.62983	0.00535523	0.0231964
Solyc02g091620.4.1	3.20007	-0.290984	3.60731	0.00554827	0.0237424
Solyc09g008670.3.1	3.34112	0.372506	3.599	0.00562131	0.0239258
Solyc05g005550.4.1	3.87807	-0.225706	3.59391	0.0056666	0.024078
Solyc11g068780.1.1	2.91232	-0.0807811	3.58751	0.00572402	0.0242635
Solyc03g094110.4.1	2.61749	1.10451	3.58716	0.0057272	0.0242711
Solyc03g097420.3.1	2.08758	3.01577	3.58677	0.00573066	0.0242736
Solyc03g117570.3.1	3.62055	-1.00905	3.58601	0.00573758	0.0242743
Solyc11g007540.2.1	3.27452	-0.505982	3.58388	0.00575685	0.0243325
Solyc01g095190.2.1	2.81665	0.824508	3.57751	0.005815	0.0245019
Solyc10g085010.3.1	2.08543	2.86639	3.57505	0.00583756	0.024583
Solyc06g083930.2.1	2.93453	0.219018	3.57377	0.00584934	0.0246051
Solyc03g093550.1.1	2.56825	2.00224	3.5505	0.00606832	0.0252982
Solyc11g073080.3.1	3.08631	-0.219137	3.54499	0.0061214	0.0254636
Solyc03g026230.1.1	3.98167	-1.09522	3.54088	0.00616135	0.0255944
Solyc04g079450.4.1	3.3966	-0.586076	3.53985	0.00617138	0.025612
Solyc07g056708.1.1	3.96507	0.710421	3.5383	0.00618658	0.0256509
Solyc12g056260.1.1	2.88158	0.522085	3.53753	0.00619415	0.0256735
Solyc06g034130.2.1	4.04484	0.330552	3.532	0.00624851	0.0258272
Solyc09g098600.2.1	3.81112	-1.6793	3.52821	0.0062861	0.0259173
Solyc04g011463.1.1	3.87977	-1.67179	3.52641	0.0063041	0.0259612
Solyc01g105360.3.1	3.61318	-0.751491	3.52522	0.006316	0.025998
Solyc05g012173.2.1	3.74617	-0.573847	3.52492	0.006319	0.0260043
Solyc09g008500.4.1	3.54879	1.58532	3.5115	0.00645481	0.0264021
Solyc08g075210.2.1	3.319	0.211782	3.50453	0.00652654	0.0265897
Solyc02g094110.1.1	2.10022	1.16415	3.502	0.00655274	0.0266614
Solyc07g063210.4.1	3.41015	-0.429921	3.49679	0.00660718	0.0268206
Solyc11g067340.1.1	2.79189	2.15981	3.49576	0.00661799	0.026834
Solyc06g073080.4.1	4.48767	0.257679	3.49576	0.00661799	0.026834
Solyc04g009040.5.1	4.01916	-0.619532	3.49475	0.00662861	0.0268524
Solyc11g017130.2.1	3.49946	-0.897387	3.49028	0.00667578	0.0269322
Solyc08g016620.3.1	2.01679	1.06129	3.48513	0.00673059	0.0271039
Solyc02g077720.4.1	2.19204	0.8055	3.48512	0.00673065	0.0271039
Solyc10g006450.3.1	2.56627	0.0937699	3.48428	0.00673962	0.0271299
Solyc09g011540.2.1	3.78854	-0.266791	3.4827	0.00675657	0.0271557
Solyc01g097240.3.1	4.30468	-0.648051	3.47841	0.00680277	0.0272884
Solyc03g019750.3.1	3.27822	-0.897814	3.47168	0.00687594	0.0274882
Solyc09g005080.1.1	2.00059	2.65025	3.4638	0.00696263	0.0277404
Solyc01g098940.3.1	2.56923	0.469168	3.46194	0.00698333	0.0278166
Solyc11g005720.1.1	2.68464	0.57101	3.46021	0.0070025	0.0278678
Solyc03g006470.4.1	2.12957	1.05305	3.46	0.00700483	0.0278708
Solyc11g005860.2.1	4.31788	-0.489913	3.45451	0.00706634	0.0280207
Solyc11g013500.1.1	3.04924	0.304685	3.44884	0.00713043	0.0281861
Solyc10g046830.3.1	3.16493	0.191105	3.44679	0.00715378	0.0282531
Solyc05g016310.1.1	2.18993	0.489744	3.44147	0.00721463	0.0284171
Solyc03g118700.3.1	3.28445	0.551585	3.42355	0.00742368	0.0290137
Solyc04g082520.3.1	3.25605	-0.504498	3.4225	0.00743607	0.02903
Solyc01g107850.4.1	3.49587	-0.797623	3.41969	0.00746957	0.0291092
Solyc01g087660.2.1	2.53951	0.49382	3.41743	0.00749644	0.0291651
Solyc09g098520.4.1	3.63366	-0.322997	3.41214	0.0075601	0.029326
Solyc11g006710.2.1	2.21148	0.740799	3.40765	0.00761446	0.0294914
Solyc02g093910.3.1	2.29925	0.67621	3.40435	0.00765468	0.0296082
Solyc12g094470.4.1	3.55425	2.35339	3.40274	0.00767444	0.0296369
Solyc04g078730.1.1	4.12949	-1.53153	3.37179	0.00806375	0.0306432
Solyc10g018640.2.1	3.63979	-0.863976	3.37051	0.00808025	0.0306757
Solyc05g009490.3.1	2.00073	1.65163	3.36971	0.00809056	0.0306819
Solyc05g013370.1.1	3.14483	-0.561454	3.36479	0.00815462	0.0308386
Solyc10g009590.5.1	3.13908	-0.572798	3.36401	0.00816477	0.0308703
Solyc08g060815.1.1	3.66021	0.494117	3.34892	0.0083646	0.0314222
Solyc06g060320.4.1	2.62124	1.3807	3.34702	0.00839011	0.0314861
Solyc12g100130.1.1	2.21937	1.07421	3.34491	0.00841857	0.0315593
Solyc05g009660.4.1	3.24311	0.668247	3.344	0.00843084	0.0315944
Solyc10g008440.3.1	2.94328	-0.0141958	3.34395	0.00843151	0.0315944
Solyc04g007670.1.1	2.25054	1.3034	3.33322	0.00857792	0.0319867
Solyc02g036460.3.1	3.42498	-0.806336	3.33195	0.00859537	0.0320327
Solyc07g048000.3.1	2.02279	1.15617	3.32597	0.00867835	0.0322386
Solyc02g063510.1.1	2.06711	0.941856	3.32431	0.00870152	0.0322906
Solyc01g099920.5.1	3.46562	-1.34523	3.31603	0.00881798	0.0325312
Solyc08g016720.1.1	3.17508	-0.947252	3.30741	0.00894092	0.0328747
Solyc01g095310.1.1	3.23634	-0.221293	3.30288	0.00900631	0.0330806
Solyc09g010430.1.1	2.72636	1.52576	3.29826	0.00907335	0.0332646
Solyc11g073110.2.1	3.30669	-0.880499	3.29778	0.00908038	0.0332765
Solyc11g011030.2.1	3.18382	-0.682459	3.29712	0.0090901	0.0333052
Solyc11g072930.4.1	3.48753	3.0794	3.29608	0.00910532	0.0333285
Solyc10g084000.4.1	2.15825	1.31269	3.28394	0.00928485	0.0337802
Solyc01g094910.3.1	4.00596	1.88641	3.27462	0.00942525	0.0340903
Solyc01g103130.2.1	3.57568	-1.79876	3.27076	0.00948407	0.0342436
Solyc11g012980.1.1	3.38015	-0.853605	3.26278	0.00960679	0.0345805
Solyc05g054380.2.1	4.02192	-1.55311	3.25558	0.00971888	0.0348781
Solyc06g050950.3.1	3.04502	-0.30371	3.2484	0.00983203	0.0351403
Solyc04g079330.2.1	3.30966	0.148755	3.24665	0.00985993	0.0352329
Solyc01g081210.5.1	2.05775	1.91117	3.24496	0.00988673	0.0353111
Solyc10g085240.1.1	3.12749	1.12042	3.2417	0.00993887	0.0354575
Solyc10g080370.1.1	2.25652	5.7251	3.23784	0.010001	0.0356504
Solyc06g064880.3.1	2.04144	1.25894	3.23771	0.0100032	0.0356508
Solyc01g104750.4.1	3.01242	0.619291	3.22565	0.0101998	0.0361036
Solyc02g078890.1.1	2.94619	0.701144	3.22539	0.0102041	0.0361114
Solyc11g011000.3.1	2.07697	1.68845	3.21477	0.0103808	0.0365973
Solyc06g084460.4.1	2.09986	1.89389	3.21462	0.0103832	0.0365983
Solyc06g076170.5.1	3.64979	-1.76021	3.21438	0.0103872	0.0366042
Solyc02g089590.3.1	4.52734	-1.3605	3.20941	0.0104711	0.0368126
Solyc12g098580.1.1	2.03651	0.816956	3.20416	0.0105603	0.0369999
Solyc05g009120.3.1	2.99885	0.77831	3.18634	0.0108691	0.0377428
Solyc02g071130.5.1	3.29884	1.16867	3.18287	0.0109305	0.0379245
Solyc02g070040.1.1	2.2826	1.49692	3.17965	0.0109875	0.0380706
Solyc01g088810.4.1	3.67784	-0.808826	3.17863	0.0110057	0.0380849
Solyc11g013890.1.1	2.08697	1.82405	3.17329	0.0111013	0.0382997
Solyc10g051377.1.1	3.2752	-0.396703	3.17168	0.0111303	0.0383506
Solyc12g098805.1.1	2.03908	3.01662	3.17008	0.0111592	0.0383826
Solyc03g114910.5.1	2.15209	1.69679	3.16961	0.0111678	0.0384046
Solyc12g088010.2.1	3.01908	-0.399615	3.16344	0.0112799	0.0386477
Solyc06g050870.3.1	2.00083	3.12819	3.14727	0.0115797	0.0393834
Solyc02g068540.3.1	2.134	0.431287	3.14311	0.011658	0.0395592
Solyc12g007290.1.1	2.56678	0.992001	3.14165	0.0116857	0.0396142
Solyc07g063740.2.1	2.26036	1.46099	3.13733	0.0117679	0.039824
Solyc02g072400.1.1	3.58637	-1.77871	3.13552	0.0118025	0.0398885
Solyc01g095160.3.1	3.23051	-0.159159	3.12171	0.0120702	0.0404997
Solyc04g007090.1.1	2.15363	0.230708	3.12086	0.0120868	0.0405121
Solyc03g007700.1.1	2.01389	1.01489	3.11761	0.0121508	0.0406896
Solyc07g008440.3.1	2.94282	-0.571254	3.10985	0.0123051	0.0409891
Solyc01g110890.1.1	3.75263	-1.74488	3.10663	0.0123695	0.0411494
Solyc06g066630.1.1	2.92085	-0.0447071	3.09427	0.0126206	0.0417327
Solyc04g008070.3.1	3.11576	-0.706592	3.08704	0.01277	0.0420769
Solyc01g150170.2.1	2.90704	-0.00166852	3.08434	0.0128262	0.0422305
Solyc12g038527.1.1	2.99156	-0.806566	3.0821	0.0128732	0.0423224
Solyc06g054500.1.1	2.05336	2.34264	3.0816	0.0128835	0.042348
Solyc07g062230.5.1	2.34802	-0.176807	3.07827	0.0129537	0.04249
Solyc04g063270.3.1	3.41762	-0.716935	3.07736	0.0129729	0.0425213
Solyc04g077270.4.1	2.39827	0.767901	3.06951	0.0131397	0.0429101
Solyc05g011825.2.1	2.12725	1.6644	3.06581	0.0132191	0.0431023
Solyc03g118900.3.1	2.10528	0.549891	3.06451	0.0132471	0.0431023
Solyc04g071590.3.1	2.27795	0.802616	3.0645	0.0132474	0.0431023
Solyc06g064970.4.1	2.00257	1.0236	3.06066	0.0133305	0.0433169
Solyc11g068890.3.1	3.5174	-0.182776	3.04695	0.0136318	0.044012
Solyc04g071960.3.1	2.67037	-0.686385	3.04655	0.0136406	0.0440243
Solyc12g099980.3.1	2.80961	-0.205929	3.04468	0.0136822	0.0441103
Solyc06g054290.3.1	2.31429	-0.369493	3.04433	0.01369	0.0441192
Solyc03g031940.5.1	2.20626	0.00383341	3.04217	0.0137383	0.0442282
Solyc02g086330.5.1	2.0173	1.06829	3.0385	0.0138207	0.0443445
Solyc12g055710.1.1	2.92588	-0.194339	3.03684	0.0138582	0.0444259
Solyc04g011735.1.1	2.77416	-0.198531	3.03523	0.0138947	0.0444863
Solyc01g104360.1.1	2.34228	0.563659	3.03471	0.0139065	0.0445078
Solyc04g057830.1.1	3.03322	0.155181	3.02223	0.0141926	0.0451775
Solyc01g098860.3.1	2.75152	-0.505471	3.01838	0.0142822	0.0453326
Solyc07g019450.3.1	2.14914	0.757366	3.01624	0.014332	0.0454329
Solyc04g081110.1.1	3.46707	1.528	3.00794	0.0145276	0.0458632
Solyc02g092820.4.1	2.07467	2.55747	3.00022	0.014712	0.0462715
Solyc03g098740.1.1	3.30452	0.488846	2.99843	0.014755	0.0463406
Solyc01g111100.6.1	2.21506	-0.136912	2.99763	0.0147744	0.0463916
Solyc11g072030.3.1	3.87896	-0.891486	2.99666	0.0147978	0.0464503
Solyc06g082230.4.1	2.68124	-0.526799	2.99559	0.0148238	0.0464867
Solyc06g066070.1.1	3.52907	-1.27847	2.99136	0.0149265	0.0467322
Solyc00g118690.1.1	2.32106	1.47092	2.98678	0.0150386	0.0469582
Solyc11g013270.2.1	2.81392	0.146862	2.98577	0.0150634	0.0470163
Solyc04g005240.2.1	3.34324	-1.01431	2.98543	0.015072	0.0470346
Solyc02g080840.1.1	3.3748	-1.39173	2.98377	0.0151128	0.0471535
Solyc07g065540.1.1	3.02515	-0.15355	2.98159	0.0151668	0.047268
Solyc03g083445.1.1	3.02583	-0.592917	2.98142	0.0151709	0.047268
Solyc01g095550.2.1	3.19357	-0.94981	2.98105	0.0151801	0.0472724
Solyc04g076980.4.1	2.72436	-0.173956	2.97917	0.0152268	0.0473753
Solyc02g082610.1.1	2.00292	0.383479	2.97169	0.0154143	0.0478322
Solyc11g018720.1.1	2.73589	-0.231749	2.96686	0.0155366	0.0481609
Solyc12g099070.1.1	3.5979	-1.81312	2.96484	0.015588	0.0482776
Solyc02g088955.1.1	3.05751	-0.506038	2.96448	0.0155972	0.0482977
Solyc03g006600.1.1	2.29528	0.91571	2.95951	0.0157244	0.0485977
Solyc10g076300.2.1	2.03707	1.28784	2.95153	0.0159313	0.0489456
Solyc01g010930.5.1	2.13927	0.501085	2.94114	0.0162046	0.0495349
Solyc11g010160.1.1	2.09534	0.631632	2.93979	0.0162404	0.0496099

## Sheet: S3
Table S3: Top 50 genes in the final milestone of the exodermal developmental trajectory in the single cell transcriptome data. Genes included in the mutant screen are marked in green. Other genes with functions that are associated with suberin deposition are marked in yellow.
POSITION	ID	COMMON NAME	FUNCTION
1	Solyc07g066360	X	proline-rich receptor-like protein kinase PERK2 (AHRD V3.3 --* XP_015959884.1)	Info
2	Solyc05g054900		Blue copper protein (AHRD V3.3 *-* A0A2K3LCQ8_TRIPR)
3	Solyc01g094700	GPAT4	Glycerol-3-phosphate acyltransferase, expressed (AHRD V3.11 *** tr|D8L9N9|D8L9N9_WHEAT)
4	Solyc10g075100		Non-specific lipid-transfer protein (AHRD V3.3 *** Q4A1N1_SOLLC)
5	Solyc04g014330		protein PELPK2-like (AHRD V3.3 *** XP_010319535.1)
6	Solyc09g065420		Lipid transfer protein (AHRD V3.3 *** G7K520_MEDTR)
7	Solyc02g014730	CYP86B1 / RALPH	Cytochrome P450 (AHRD V3.3 *** A0A2U1QJ26_ARTAN)
8	Solyc03g097500	ASFT/FHT	Transferase (AHRD V3.3 *** A0A200QGG9_9MAGN)
9	Solyc06g082240		Laccase (AHRD V3.3 *** K4CA83_SOLLC)
10	Solyc09g065440		Bifunctional inhibitor/lipid-transfer protein/seed storage 2S albumin superfamily protein (AHRD V3.3 *-* A0A2U1NA97_ARTAN)
11	Solyc04g014290		protein PELPK1-like (AHRD V3.3 *** XP_010319537.1)
12	Solyc01g095750	LACS4	Long chain acyl-CoA synthetase 5 (AHRD V3.11 *** tr|A0A2G3BTB6|A0A2G3BTB6_CAPCH)
13	Solyc09g083050	KCS2/DAISY	3-ketoacyl-CoA synthase (AHRD V3.3 *** A0A2G3CSP6_CAPCH)
14	Solyc04g007810		protein PELP.1
15	Solyc05g054490		3-oxo-5-alpha-steroid 4-dehydrogenase (AHRD V3.3 *** A0A200R6L0_9MAGN)
16	Solyc09g082280		Lipid transfer protein (AHRD V3.3 *** K7WVB3_SOLTU)
17	Solyc11g012705		Pollen Ole e 1 allergen and extensin family protein (AHRD V3.11 *** tr|Q58FY6|Q58FY6_ARATH)
18	Solyc02g090210	GDSL	GDSL esterase/lipase (AHRD V3.3 *** A0A2G3D8U2_CAPCH)
19	Solyc01g105767		hydroxyproline-rich glycoprotein family protein (AHRD V3.3 *-* AT5G09530.1)
20	Solyc05g056450		Eukaryotic aspartyl protease family protein (AHRD V3.3 *** A0A061DK44_THECC)
21	Solyc03g005320	KCS20	3-ketoacyl-CoA synthase (AHRD V3.3 *** A0A2G2WWC0_CAPBA)
22	Solyc08g078030		Transferase domain-containing protein (AHRD V3.11 *** tr|A0A1Q3BID0|A0A1Q3BID0_CEPFO)
23	Solyc04g011600	GPAT5	Glycerol-3-phosphate acyltransferase 5 (AHRD V3.11 *** tr|A0A1U8H0F1|A0A1U8H0F1_CAPAN)
24	Solyc09g065410		Non-specific lipid-transfer protein-like protein (AHRD V3.11 *** tr|A0A1J6J624|A0A1J6J624_NICAT)
25	Solyc01g105770		IgA FC receptor (AHRD V3.3 *-* A0A1J3K238_NOCCA)
26	Solyc04g014320		protein PELPK2-like (AHRD V3.3 *** XP_010319535.1)
27	Solyc10g009240		3-ketoacyl-CoA synthase (AHRD V3.3 *** A0A1U8ENL9_CAPAN)
28	Solyc06g060250		Aldehyde dehydrogenase (AHRD V3.3 *** A0A2G2WJP7_CAPBA)
29	Solyc06g074390	FAR3/CER	Fatty acyl-CoA reductase (AHRD V3.3 *** A0A1U8H367_CAPAN)
30	Solyc02g084570		Cytochrome P450 (AHRD V3.11 *** tr|A0A2U1M5X8|A0A2U1M5X8_ARTAN)
31	Solyc06g076800		Cytochrome P450 (AHRD V3.3 *** A0A200R4M3_9MAGN)
32	Solyc07g017980		protein PELP.1
33	Solyc03g080180		O-methyltransferase, putative (AHRD V3.11 *** tr|B9SIJ9|B9SIJ9_RICCO)
34	Solyc09g065430		Lipid transfer protein (AHRD V3.3 *-* B7FGM2_MEDTR)
35	Solyc06g065530		GDSL esterase/lipase (AHRD V3.11 *** tr|A0A314ZSH7|A0A314ZSH7_PRUYE)
36	Solyc01g106920		Nucleobase-ascorbate transporter 8 (AHRD V3.11 *** tr|A0A1U8DZ27|A0A1U8DZ27_CAPAN)
37	Solyc07g008360		4-coumarate:CoA ligase (AHRD V3.3 *** Q42879_LITER)
38	Solyc02g078250		CASP-like protein (AHRD V3.3 *** A0A218WXP0_PUNGR)
39	Solyc05g051550	MYB92	MYB transcription factor (AHRD V3.3 *-* A0A0U3IU11_MESCR)
40	Solyc01g111500	MYB4-like	R2R3MYB transcription factor 7
41	Solyc12g014420		Glucan endo-1,3-beta-glucosidase 3 (AHRD V3.3 *** A0A1J3FSS7_NOCCA)
42	Solyc01g100770		DUF538 domain-containing protein (AHRD V3.11 *** tr|A0A1Q3CLQ5|A0A1Q3CLQ5_CEPFO)
43	Solyc05g046290		Xyloglucan endotransglucosylase/hydrolase (AHRD V3.3 *** A0A2I4GLN4_9ROSI)
44	Solyc11g009100		ABC transporter-like (AHRD V3.3 *-* A0A200QYY8_9MAGN)
45	Solyc04g008590		Pyruvate dehydrogenase .1
46	Solyc03g114750		18S pre-ribosomal assembly protein gar2-like protein (AHRD V3.3 --* NP_178475.2)
47	Solyc02g069730		CASP-like protein (AHRD V3.3 *** A0A2G3D4D7_CAPCH)
48	Solyc09g090980		pathogenesis-related protein STH-2-like (AHRD V3.3 *** A0A1U7Y3H6_NICSY)
49	Solyc11g032100		Tomato AGAMOUS 12
50	Solyc12g089350		GDSL esterase/lipase (AHRD V3.3 *** A0A2R6PZH9_ACTCH)
		32785

## Sheet: S4
Table S4: CRISPR design and mutant description. (A) Allele description for myb92-1, myb92-2, asft-1 and asft-2. (B) CRISPR summary of small guide RNA sequences that target PAM sites chosen for this study
(A)
Allele ID	Gene	Genomic location of the mutation(s)	Mutantion description	Sequence
myb92-1	Solyc05g051550	SL4.0ch05:61329135	1bp insertion @ sg1	CATGGACATGGT[A]AGTTGGAGAG
myb92-2	Solyc05g051550	SL4.0ch05:61329135 & 6132913558	3bp deletion @ sg1+ 1bp deletion @ sg2	TGGACATGGT---TGGAGAGCCCTCCCTAAACT-GCAGGTA
asft-1	Solyc03g097500	SL4.0ch03:54410511	83bp deletion between sg1 and sg2	GATGGAGTTTGTGAATT--83bp--AAGCCTGAGTATACTCA
asft-2	Solyc03g097500	SL4.0ch03:54410510	95bp deletion between sg1 and sg2	GATGGAGTTTGTGAAT--95bp--TACTCATAACGAGTTTGCT
(B)
Name	Sequence	Description
ASFT_sg1	GATGGAGTTTGTGAATTCTT	Designed to CRISPR ASFT Solyc03g097500; sgRNA 1
ASFT_sg2	TGAGTATACTCAGGCTTTGG	Designed to CRISPR ASFT Solyc03g097500; sgRNA 2
FAR3A_sg1	GAGTCTTTAGTGTATCCCTG	Designed to CRISPR FAR3A Solyc06g074390; sgRNA 1
FAR3A_sg2	GAACACTCACATCCCTGGGG	Designed to CRISPR FAR3A Solyc06g074390; sgRNA 2
KCS2_sg1	CGCTGGTGGTAGGGCGGTGT	Designed to CRISPR KCS2 Solyc09g083050; sgRNA 1
KCS2_sg2	GGCGCCGATGACAAGAGCTA	Designed to CRISPR KCS2 Solyc09g083050; sgRNA 2
FAR3B_sg1	AGTGAGACCATATACCAAAT	Designed to CRISPR FAR3B Solyc11g067190; sgRNA 1
FAR3B_sg2	GAAGTCAATAGGAAATGTAT	Designed to CRISPR FAR3B Solyc11g067190; sgRNA 2
GPAT4_sg1	GGGGTACCCGGTGATGGTGG	Designed to CRISPR GPAT4 Solyc01g094700; sgRNA 1
GPAT4_sg2	GATCTCGTTGTATGCCCCGA	Designed to CRISPR GPAT4 Solyc01g094700; sgRNA 2
CYP86B_sg1	GAGAGAGAGGGGTAGGGGGG	Designed to CRISPR CYP86B1 Solyc02014730; sgRNA 1
CYP86B_sg2	CCACCGACTCACAGTGGCTC	Designed to CRISPR CYP86B1 Solyc02014730; sgRNA 2
LACS4_sg1	GCGTGAAGACCTCACCAAGG	Designed to CRISPR LACS4 Solyc01g095750; sgRNA 1
LACS4_sg2	TGCTGTCGTGAATCCCAATA	Designed to CRISPR LACS4 Solyc01g09575; sgRNA 2
GPAT5_sg1	TGGCCATTAATTAAATTTCT	Designed to CRISPR GPAT5 Solyc04g011600; sgRNA 1
GPAT5_sg2	AACAATTTTGGCTTCGCTAC	Designed to CRISPR GPAT5 Solyc04g011600; sgRNA 2
GPAT5_sg3	GGCCTTCCAAGGCCTAAGCT	Designed to CRISPR GPAT5 Solyc04g011600; sgRNA 3
CYP86A_sg1	GAGAGAGAGGGGTAGGGGGG	Designed to CRISPR CYP86A Solyc01g094750; sgRNA 1
CYP86A_sg2	CCACCGACTCACAGTGGCTC	Designed to CRISPR CYP86A Solyc01g094750; sgRNA 2
MYB41_sg1	AACATGGATATGGTAATTGG	Designed to CRISPR MYB41 Solyc02g079280; sgRNA 1
MYB41_sg2	ACTTGTTGCCTAAAATACTG	Designed to CRISPR MYB41 Solyc02g079280; sgRNA 2
MYB41_sg3	GCTATTGCTGCACGTTTACC	Designed to CRISPR MYB41 Solyc02g079280; sgRNA 3
MYB63_sg1	GATAAAAGTAAAGTGAAGAA	Designed to CRISPR MYB63 Solyc10g005550; sgRNA 1
MYB63_sg2	AAATCTTCAGAAGGAGTCCA	Designed to CRISPR MYB63 Solyc10g005550; sgRNA 2
MYB63_sg3	GAAGGGCACGCCAATTTCCA	Designed to CRISPR MYB63 Solyc10g005550; sgRNA 3
MYB92_sg1	ATAAACATGGACATGGTAGT	Designed to CRISPR MYB92 Solyc05g051550; sgRNA 1
MYB92_sg2	AGAGCCCTCCCTAAACTTGC	Designed to CRISPR MYB92 Solyc05g051550; sgRNA 2
MYB92_sg3	CTCAATCTCCATGCTGTCTT	Designed to CRISPR MYB92 Solyc05g051550; sgRNA 3

## Sheet: S5
Table S5: Oligo sequences used in this study.
Name	Sequence	Length	Function
GPAT4_C_geno_Fw	TTCCATGACGGTCGTTTGGT	20	Designed to genotype mutants generated with CRISPR
GPAT4_C_geno_Rv	GCGGACTGTTGTACCGAAGA	20
LACS_C_geno_Fw	ATGCCCTTGGAGATACCCCT	20	Designed to genotype mutants generated with CRISPR
LACS_C_geno_Rv	GCTTTTGCCTTTGGGTTCTCA	21
CYPB_C_geno_Fw	TTTGGGGTTGATCCAGGGTG	20	Designed to genotype mutants generated with CRISPR
CYPB_C_geno_Rv	AGAGCCTCAGAAAGAGCAGC	20
ASFT_C_geno_Fw	AGTCCTTATGATGCGCGTAGA	21	Designed to genotype mutants generated with CRISPR
ASFT_C_geno_Rv	AGTTCGCGCTTTCCAGATGA	20
FAR3A_C_geno_Fw	AATTCACATACACGGCGGTT	20	Designed to genotype mutants generated with CRISPR
FAR3A_C_geno_Rv	CGTGGTGTTTGCAATTTGGC	20
KCS_C_geno_Fw	TGCACTAGTAGTCAGCATGGA	21	Designed to genotype mutants generated with CRISPR
KCS_C_geno_Rv	TGCACACCACACAGCACTAT	20
FAR3B_C_geno_Fw	AGCTAGGCTTGCTATTGTTTGT	22	Designed to genotype mutants generated with CRISPR
FAR3B_C_geno_Rv	TTGTCCAAAGCCTGGATGGA	20
GPAT5_C_geno_Fw	TGTTTGTGAGCTTGAAGGAACTC	23	Designed to genotype mutants generated with CRISPR
GPAT5_C_geno_Rv	TGGTGGATGTAATTGTTCCTGT	21
CYP86A_C_geno_Fw	TCCTATCAACCGAATAAGGACCT	23	Designed to genotype mutants generated with CRISPR
CYP86A_C_geno_Rv	CTTTGCATGAGCCACGTGTC	21
MYB41_C_geno_Fw	ATGGGTAGAGCTCCTTGTTGTG	22	Designed to genotype mutants generated with CRISPR
MYB41_C_geno_Rv	GTGGACTGTGTGTCACTGGATC	22
MYB63_C_geno_Fw	CAGGTGAGGTAAGTCGCTGCG	21	Designed to genotype mutants generated with CRISPR
MYB63_C_geno_Rv	CCCTGACATGCATGCTAACTT	21
MYB92_C_geno_Fw	GTAGGAGTTGAAGGAGGCAGCT	22	Designed to genotype mutants generated with CRISPR
MYB92_C_geno_Rv	CCAAACGATCCTAGTGCATGC	21
promASFT_cloning_F	caccTTGGGAAAGACAAGGCACTAAC	22+4	Designed to clone the SlASFT promoter for a transcriptional reporter
promASFT_cloning_R	CTGTGTTTACCATTCTCCATTTTCTC	26

## Sheet: S6
Table S6: Individual P-values for all statistical analyses in this study. One-way ANOVA were performed followed by a Tukey-Kramer posthoc, unless otherwise stated.											Note: values of 0 are equivalent to "< 2e-16", which is the computational limit in R
FIGURE 1:
Panel C:	Mean fluorol yellow signal along the root			Panel D:	Developmental zones of exodermis suberization
	Comparison	Zone	p-Values		Comparison	Border	p-Values
	ABA vs Mock	Hypocotyl Junction	0		ABA vs Mock	Non to Patchy	1.6e-06
		2	0			Patchy to Full	2.28e-05
		3	0
		4	0
		5	0
		Meristem	0.18086
	These values are extracted from the wider analysis in 3C				Letter are used to group samples with non-significant differences (P>0.05)
					These values are extracted from the wider analysis in 3D
FIGURE 3:
Panel B:	Hairy root fluorol yellow signal			Panel C:	Mean fluorol yellow signal along the root							Panel D:	Developmental zones of exodermis suberization
	Comparison (vs EV)	p-Values			Comparsion	p-Values based on zone							Comparsion	p-Values based on border zones
	myb92	3.09e-13				Hypocotyl Junction	2	3	4	5	Meristem			Non to Patchy	Patchy to Full
	asft	0			myb92:Mock-asft:Mock	0.245161	0.985604	0.999945	0.999542	0.97762	0.253363		WT:ABA-WT:Mock	1.6e-06	2.28e-05
	cypa	0			WT:Mock-asft:Mock	0	0.0002485	0.719531	0.898944	1	0.890256		myb92:Mock-WT:Mock	0.0039514	0.244045
	cypb	1			asft:ABA-asft:Mock	0	0.664186	0.774106	0.0399835	0.0002128	0.93254		myb92:ABA-WT:Mock	0.763773	0.999995
	far3a	1.61e-07			myb92:ABA-asft:Mock	0	0	1.08e-05	0.0020839	0.0165394	1.3e-06		asft:Mock-WT:Mock	0.398167	0.0010439
	far3b	0.000113			WT:ABA-asft:Mock	0	0	0	0	0	0.793134		asft:ABA-WT:Mock	3.41e-05	0.964462
	gpat4	0			WT:Mock-myb92:Mock	2.07e-05	0.0018483	0.833941	0.977518	0.97226	0.875766		myb92:Mock-WT:ABA	0	1e-07
	gpat5	0.030228			asft:ABA-myb92:Mock	0.0003371	0.953895	0.876045	0.0907749	0.0030986	0.0265214		myb92:ABA-WT:ABA	0	1.6e-05
	kcs	7.53e-07			myb92:ABA-myb92:Mock	0	0	2.59e-05	0.0061493	0.115609	0		asft:Mock-WT:ABA	0	0
	lacs	0			WT:ABA-myb92:Mock	0	0	0	0	0	0.0096893		asft:ABA-WT:ABA	0.875652	0.0002125
					asft:ABA-WT:Mock	0.982069	0.0291077	0.999999	0.386489	0.0001844	0.336191		myb92:ABA-myb92:Mock	0.0987404	0.301713
					myb92:ABA-WT:Mock	0.0010223	5.5e-06	0.0026088	0.0533806	0.0148015	0		asft:Mock-myb92:Mock	0.303306	0.223638
	A red line is used to mark samples that are significantly different (P<0.05)				WT:ABA-WT:Mock	0	0	0	0	0	0.18086		asft:ABA-myb92:Mock	0	0.0480906
	These values are extracted from the wider analysis in Extended Figure 6A				myb92:ABA-asft:ABA	7.05e-05	0	0.001882	0.934098	0.809976	7.33e-05		asft:Mock-myb92:ABA	0.989734	0.0014798
					WT:ABA-asft:ABA	0	0	0	0	0	0.999427		asft:ABA-myb92:ABA	9e-07	0.934726
					WT:ABA-myb92:ABA	0.0348143	0.0267445	0.0002211	0	0	0.0002746		asft:ABA-asft:Mock	2e-07	0.0001133
					Letter are used to group samples with non-significant differences (P>0.05)								Letter are used to group samples with non-significant differences (P>0.05)
FIGURE 4:
Panel A:							Panel B:
								Meausrement	p-values based on Comparsion
	Comparison	p-Values on Total Suberin							WT:WW-asft:WW	WT:WW-myb92:WW	WT:WL-asft:WL	WT:WL-myb92:WL
	WT:WW-asft:WW	0.968737						SWP	no significant differences		0.0576778	0.0008871
	WT:WW-myb92:WW	0.968514						RWC	no significant differences		0.311066	0.0006591
	WT:WL-asft:WL	0.0336948						Transpir.	no significant differences		0.0510746	0.0187882
	WT:WL-myb92:WL	0.00394482						Conduct.	no significant differences		0.0301914	0.0128146
	Comparison	p-Values based on compound
		Acids	Alcohols	OH-Acids	Diacids	Aromats
	myb92:WW-asft:WW	0.999999	0.994839	0.999881	0.999881	0.981114
	WT:WW-asft:WW	0.999972	0.689552	0.900311	0.900311	0.138512
	asft:WL-asft:WW	4.4e-06	0.783174	0.0001851	0.0001851	0.996037
	myb92:WL-asft:WW	0.0020568	1e-07	3.35e-05	3.35e-05	0.0001144
	WT:WL-asft:WW	5e-07	0	0	0	3.1e-06
	WT:WW-myb92:WW	0.999814	0.928096	0.964237	0.964237	0.406146
	asft:WL-myb92:WW	3.8e-06	0.967375	0.0002994	0.0002994	0.999947
	myb92:WL-myb92:WW	0.0017277	3e-07	5.29e-05	5.29e-05	0.000464
	WT:WL-myb92:WW	5e-07	0	0	0	1.06e-05
	asft:WL-WT:WW	6e-06	0.999978	0.0015795	0.0015795	0.307124
	myb92:WL-WT:WW	0.0029832	1.5e-06	0.0002613	0.0002613	0.027827
	WT:WL-WT:WW	7e-07	0	1e-07	1e-07	0.0004898
	myb92:WL-asft:WL	0.0561078	1.1e-06	0.95028	0.95028	0.0003072
	WT:WL-asft:WL	0.808629	0	0.0003129	0.0003129	7.3e-06
	WT:WL-myb92:WL	0.0042527	0.220478	0.0019018	0.0019018	0.420199
EXTENDED FIGURE 2:
Panel A:				Panel B:
	Comparison	p-Value			Compound (M82 vs Penn)	p-Values
	M82-Penn	7.3771e-07			Acid.C18	0.327339
					Acid.C22	7.10104e-09
					Acid.C24	5.29459e-08
					w.OH.C16	3.94923e-06
					w.OH.C18.1	8.40396e-06
					w.OH.C22	2.51645e-06
					w.OH.C24	9.5392e-07
					w.OH.C26	0.308747
					DCA.C16	1.9793e-06
					DCA.C18	4.09763e-06
					DCA.C18.1	1.51403e-06
					DCA.C18.2	9.21861e-06
					Alcohol.16	0.0325209
					Alcohol.C18	9.62835e-06
					Alcohol.C22	4.47125e-06
					Alcohol.C24	2.55821e-07
					Alcohol.C26	0.000236558
					Alcohol.C28	2.40013e-08
					phenolic.cis.Ferulic.acid	0.116401
					phenolic.trans.Ferulic.acid	0.024557
EXTENDED FIGURE 6:
Panel A:				Panel B:				Panel C:							Panel D:	ABA-induced suberin quantification in mutant
	Comparison (vs EV)	p-Values			Comparison	p-Values			Comparison	p-Values based on compound						Comparison	p-Values
	asft_1	0			gpat4-asft	0.402965				Acids	Alcohols	Hydroxy	Diacids	Aromatics		EV-myb41	0
	asft_2	0			gpat5-asft	3.16e-05			gpat4-asft	0.000176009	5.33841e-06	9.81104e-13	2.67502e-08	3.85011e-07		EV-myb92	0
	cypa	0			lacs-asft	0.717426			gpat5-asft	1	0.00128525	7.95152e-10	3.09599e-09	1.04446e-05		EV-myb63	0
	cypb	1			myb41-asft	0.0078718			lacs-asft	0.517357	0.998986	0.000938625	8.93536e-05	0.000103713
	far3a	1.61e-07			myb92-asft	0.232536			myb41-asft	7.21761e-05	1.16161e-07	2.22178e-12	5.05634e-11	2.9178e-07		P value adjustment method: Tukey-Kramer
	far3b	0.000113			myb63-asft	0.999949			myb92-asft	0.999233	0.0401307	3.06737e-08	6.87516e-07	5.76709e-07
	gpat4_1	0			WT-asft	0			myb63-asft	0.923602	2.33016e-07	1.78635e-13	3.29876e-11	4.05643e-07
	gpat4_2	2.16e-11			gpat5-gpat4	0.0061247			WT-asft	2.0716e-10	2.10943e-06	5.33185e-12	6.59394e-09	4.54301e-06
	gpat5_1	0.030228			lacs-gpat4	0.0160268			gpat5-gpat4	0.000144539	5.33841e-06	9.81104e-13	2.67502e-08	3.85011e-07
	gpat5_2	0.005123			myb41-gpat4	0.531838			lacs-gpat4	0.020742	0.00128525	7.95152e-10	3.09599e-09	1.04446e-05
	kcs_1	7.53e-07			myb92-gpat4	0.0019715			myb41-gpat4	0.999942	0.998986	0.000938625	8.93536e-05	0.000103713
	kcs_2	5.26e-07			myb63-gpat4	0.620985			myb92-gpat4	0.000664066	1.16161e-07	2.22178e-12	5.05634e-11	2.9178e-07
	lacs_1	0			WT-gpat4	0			myb63-gpat4	0.00331848	0.0401307	3.06737e-08	6.87516e-07	5.76709e-07
	lacs_2	0			lacs-gpat5	7e-07			WT-gpat4	1.99831e-05	2.33016e-07	1.78635e-13	3.29876e-11	4.05643e-07
	myb41	4.86e-09			myb41-gpat5	0.346559			lacs-gpat5	0.468371	2.10943e-06	5.33185e-12	6.59394e-09	4.54301e-06
	myb92_1	3.09e-13			myb92-gpat5	1e-07			myb41-gpat5	5.93938e-05	5.33841e-06	9.81104e-13	2.67502e-08	3.85011e-07
	myb92_2	0			myb63-gpat5	7.5e-05			myb92-gpat5	0.998136	0.00128525	7.95152e-10	3.09599e-09	1.04446e-05
	myb63	0			WT-gpat5	5e-07			myb63-gpat5	0.896493	0.998986	0.000938625	8.93536e-05	0.000103713
					myb41-lacs	0.000142			WT-gpat5	1.80641e-10	1.16161e-07	2.22178e-12	5.05634e-11	2.9178e-07
	A red line is used to mark samples that are significantly different (P<0.05)				myb92-lacs	0.985637			myb41-lacs	0.00878431	0.0401307	3.06737e-08	6.87516e-07	5.76709e-07
					myb63-lacs	0.495769			myb92-lacs	0.833755	2.33016e-07	1.78635e-13	3.29876e-11	4.05643e-07
					WT-lacs	0			myb63-lacs	0.993041	2.10943e-06	5.33185e-12	6.59394e-09	4.54301e-06
					myb92-myb41	1.74e-05			WT-lacs	7.21134e-09	5.33841e-06	9.81104e-13	2.67502e-08	3.85011e-07
					myb63-myb41	0.0183678			myb92-myb41	0.000269795	0.00128525	7.95152e-10	3.09599e-09	1.04446e-05
					WT-myb41	0			myb63-myb41	0.00135308	0.998986	0.000938625	8.93536e-05	0.000103713
					myb63-myb92	0.120159			WT-myb41	4.79497e-05	1.16161e-07	2.22178e-12	5.05634e-11	2.9178e-07
					WT-myb92	0			myb63-myb92	0.997392	0.0401307	3.06737e-08	6.87516e-07	5.76709e-07
					WT-myb63	0			WT-myb92	5.27468e-10	2.33016e-07	1.78635e-13	3.29876e-11	4.05643e-07
									WT-myb63	1.70623e-09	2.10943e-06	5.33185e-12	6.59394e-09	4.54301e-06
					Letter are used to group samples with non-significant differences (P>0.05)
									Letter are used to group samples with non-significant differences (P>0.05)
SUPP. FIGURE 4:
Panel A & B:
	Compound	p-values based on Comparsion
		WT:WW-asft:WW	WT:WW-myb92:WW	WT:WL-asft:WL	WT:WL-myb92:WL
	Acid.C18	no significant differences
	Acid.C20	no significant differences
	Acid.C22	0.999189	0.94183	0.0348507	0.311713
	Acid.C24	1	0.999288	1	0.000472946
	Acid.C26	1	0.998909	0.000781199	0.00110542
	Acid.C28	no significant differences
	Alcohol.C18	no significant differences
	Alcohol.C20	0.0314303	0.00503451	6.65166e-05	0.999148
	Alcohol.C22	0.76523	0.978216	3.96243e-08	0.408336
	Alcohol.C24	0.999987	0.999999	0.000118919	0.169669
	Alcohol.C26	0.997695	0.993756	0.0227235	0.187215
	Alcohol.C28	no significant differences
	w.OH.C16	0.716523	0.901778	2.22461e-05	0.103094
	w.OH.C18.1	0.97619	0.969283	1.21771e-06	2.30945e-05
	w.OH.C20	no significant differences
	w.OH.C22	no significant differences
	w.OH.C24	0.936072	0.959212	0.0491668	0.00881646
	w.OH.C26	0.878007	0.999998	0.000681288	0.000546505
	DCA.C16	no significant differences
	DCA.C18	no significant differences
	DCA.C18.1	0.999363	0.985441	0.998411	0.000445501
	phenolic.cis.Ferulic.acid	no significant differences
	phenolic.trans.Coumaric.acid	no significant differences
	phenolic.trans.Ferulic.acid	0.185563	0.608814	2.67094e-06	0.18549
